# Supplementary material for: 2-Chloro-3-(4-methyl­anilino)naph­tha­lene-1,4-dione
Source: Acta Crystallogr Sect E Struct Rep Online. 2012 Nov 17;68(Pt 12):o3378. doi: 10.1107/S1600536812045229 (PMC3588974; doi:10.1107/S1600536812045229)
Supplement: Supplementary file 1 [file e-68-o3378-sup1.cif]

##############################################################################
#                                                                            #
# This CIF contains the data in a paper accepted for publication in          #
# Acta Crystallographica Section E. It conforms to the requirements of       #
# Notes for Authors for Acta Crystallographica Section E, and has been       #
# peer reviewed under the auspices of the IUCr Commission on Journals.       #
#                                                                            #
# Full details of the Crystallographic Information File format               #
# are given in the paper "The Crystallographic Information File (CIF):       #
# a New Standard Archive File for Crystallography" by S. R. Hall, F. H.      #
# Allen and I. D. Brown [Acta Cryst. (1991), A47, 655-685].                  #
#                                                                            #
# The current version of the core CIF dictionary is obtainable from          #
# ftp://ftp.iucr.org/pub/cif_core.dic.                                       #
#                                                                            #
# Software is freely available for graphical display of the structure(s)     #
# in this CIF. For information consult the CIF software page                 #
# http://www.iucr.org/resources/cif/software.                                #
#                                                                            #
# This file may be used for bona fide research purposes within the           #
# scientific community so long as proper attribution is given to the journal # 
# article from which it was obtained.                                        #
#                                                                            #
##############################################################################
data_I
_audit_creation_method     SHELXL-97
_chemical_name_systematic
;
2-Chloro-3-(4-methylanilino)naphthalene-1,4-dione
;
_chemical_name_common     '2-chloro-3-(p-tolylamino)naphthalene-1,4-dione'
_chemical_formula_moiety     'C17 H12 Cl N O2'
_chemical_formula_sum     'C17 H12 Cl N O2'
_chemical_formula_iupac     'C17 H12 Cl N O2'
_chemical_formula_weight     297.73
_chemical_melting_point     475
_symmetry_cell_setting     orthorhombic
_symmetry_space_group_name_H-M     'P n a 21'
_symmetry_space_group_name_hall     'P 2c -2n'
loop_
    _symmetry_equiv_pos_as_xyz
    'x, y, z'
    '-x, -y, z+1/2'
    'x+1/2, -y+1/2, z'
    '-x+1/2, y+1/2, z+1/2'
_cell_length_a     12.1614(10)
_cell_length_b     22.4915(18)
_cell_length_c     5.0444(4)
_cell_angle_alpha     90.00
_cell_angle_beta     90.00
_cell_angle_gamma     90.00
_cell_volume     1379.79(19)
_cell_formula_units_Z     4
_cell_measurement_reflns_used     25
_cell_measurement_theta_min     9
_cell_measurement_theta_max     12
_cell_measurement_temperature     296(2)
_exptl_crystal_description     block
_exptl_crystal_colour     red
_exptl_crystal_size_max     0.2
_exptl_crystal_size_mid     0.2
_exptl_crystal_size_min     0.1
_exptl_crystal_density_diffrn     1.433
_exptl_crystal_density_meas     ?
_exptl_crystal_density_method     'not measured'
_exptl_crystal_F_000     616
_exptl_absorpt_coefficient_mu     0.28
_exptl_absorpt_correction_type     psi-scan
_exptl_absorpt_process_details     '(XCAD4; Harms & Wocadlo, 1995)'
_exptl_absorpt_correction_T_min     0.946
_exptl_absorpt_correction_T_max     0.972
_exptl_special_details
;
;
_diffrn_ambient_temperature     296(2)
_diffrn_radiation_type     MoK\a
_diffrn_radiation_wavelength     0.71073
_diffrn_radiation_source     'fine-focus sealed tube'
_diffrn_radiation_monochromator     graphite
_diffrn_measurement_device_type     'Enraf--Nonius CAD-4'
_diffrn_measurement_method     \w/2\q
_diffrn_detector_area_resol_mean     ?
_diffrn_reflns_number     15471
_diffrn_reflns_av_R_equivalents     0.0364
_diffrn_reflns_av_sigmaI/netI     0.0234
_diffrn_reflns_theta_min     1.81
_diffrn_reflns_theta_max     25.40
_diffrn_reflns_theta_full     25.40
_diffrn_measured_fraction_theta_max     0.997
_diffrn_measured_fraction_theta_full     0.997
_diffrn_reflns_limit_h_min     -14
_diffrn_reflns_limit_h_max     14
_diffrn_reflns_limit_k_min     -26
_diffrn_reflns_limit_k_max     27
_diffrn_reflns_limit_l_min     -6
_diffrn_reflns_limit_l_max     6
_diffrn_standards_number     3
_diffrn_standards_interval_count     200
_diffrn_standards_interval_time     2
_diffrn_standards_decay_%     0
_refine_special_details
;
Refinement of <i>F</i>^2^ against ALL reflections. The weighted <i>R</i>-factor
<i>wR</i> and goodness of fit <i>S</i> are based on <i>F</i>^2^, conventional
<i>R</i>-factors <i>R</i> are based on <i>F</i>, with <i>F</i> set to zero for
negative <i>F</i>^2^. The threshold expression of <i>F</i>^2^ >
\s(<i>F</i>^2^) is used only for calculating <i>R</i>-factors(gt) <i>etc</i>.
and is not relevant to the choice of reflections for refinement.
<i>R</i>-factors based on <i>F</i>^2^ are statistically about twice as large
as those based on <i>F</i>, and <i>R</i>- factors based on ALL data will be
even larger. Flack parameter does not have any meaning here. Obviously
anomalous contribution from Cl was not good enough to resolve the chirality.
;
_reflns_number_total     2479
_reflns_number_gt     2420
_reflns_threshold_expression     I>2sigma(I)
_refine_ls_structure_factor_coef     Fsqd
_refine_ls_matrix_type     full
_refine_ls_R_factor_all     0.0452
_refine_ls_R_factor_gt     0.0398
_refine_ls_wR_factor_gt     0.1038
_refine_ls_wR_factor_ref     0.1193
_refine_ls_goodness_of_fit_ref     1.268
_refine_ls_restrained_S_all     1.268
_refine_ls_number_reflns     2479
_refine_ls_number_parameters     195
_refine_ls_number_restraints     1
_refine_ls_hydrogen_treatment     mixed
_refine_ls_weighting_scheme     calc
_refine_ls_weighting_details
         'calc w=1/[\s^2^(Fo^2^)+(0.0725P)^2^+0.1832P] where P=(Fo^2^+2Fc^2^)/3'
_atom_sites_solution_hydrogens     geom
_atom_sites_solution_primary     direct
_atom_sites_solution_secondary     difmap
_refine_ls_shift/su_max     0.001
_refine_ls_shift/su_mean     0.000
_refine_diff_density_max     0.410
_refine_diff_density_min     -0.415
_refine_ls_extinction_method     'SHELXL97 (Sheldrick, 2008)'
_refine_ls_extinction_coef     0.083(7)
_refine_ls_extinction_expression
                                  'Fc^*^=kFc[1+0.001xFc^2^\l^3^/sin(2\q)]^-1/4^'
loop_
    _atom_type_symbol
    _atom_type_description
    _atom_type_scat_dispersion_real
    _atom_type_scat_dispersion_imag
    _atom_type_scat_source
    'C' 'C' 0.0033 0.0016
                         'International Tables Vol C Tables 4.2.6.8 and 6.1.1.4'
    'H' 'H' 0.0000 0.0000
                         'International Tables Vol C Tables 4.2.6.8 and 6.1.1.4'
    'N' 'N' 0.0061 0.0033
                         'International Tables Vol C Tables 4.2.6.8 and 6.1.1.4'
    'O' 'O' 0.0106 0.0060
                         'International Tables Vol C Tables 4.2.6.8 and 6.1.1.4'
    'Cl' 'Cl' 0.1484 0.1585
                         'International Tables Vol C Tables 4.2.6.8 and 6.1.1.4'
_computing_data_collection     'CAD-4 Software (Enraf--Nonius, 1989)'
_computing_cell_refinement     'CAD-4 Software (Enraf--Nonius, 1989)'
_computing_data_reduction     'XCAD4 (Harms & Wocadlo, 1995)'
_computing_structure_solution     'SHELXS97 (Sheldrick, 2008)'
_computing_structure_refinement     'SHELXL97 (Sheldrick, 2008)'
_computing_molecular_graphics     'SHELXTL (Sheldrick, 2008)'
_computing_publication_material
                             'SHELXTL (Sheldrick, 2008) and PLATON (Spek, 2009)'
loop_
    _atom_site_type_symbol
    _atom_site_label
    _atom_site_fract_x
    _atom_site_fract_y
    _atom_site_fract_z
    _atom_site_U_iso_or_equiv
    _atom_site_adp_type
    _atom_site_calc_flag
    _atom_site_refinement_flags
    _atom_site_occupancy
    _atom_site_symmetry_multiplicity
    _atom_site_disorder_assembly
    _atom_site_disorder_group
    Cl Cl1 0.79748(5) 0.74205(2) 0.55999(16) 0.0433(2) Uani d . 1 1 . .
    C C10 1.05237(17) 0.70460(10) 0.0576(6) 0.0407(5) Uani d . 1 1 . .
    C C8 0.87671(18) 0.71478(10) 0.3028(5) 0.0351(5) Uani d . 1 1 . .
    O O1 0.73453(13) 0.64787(8) 0.1976(5) 0.0514(5) Uani d . 1 1 . .
    C C9 0.97837(19) 0.73816(10) 0.2467(5) 0.0358(5) Uani d . 1 1 . .
    N N 1.02703(18) 0.78611(10) 0.3494(5) 0.0453(6) Uani d . 1 1 . .
    O O2 1.14579(14) 0.72164(10) 0.0280(5) 0.0623(6) Uani d . 1 1 . .
    C C6 0.89985(18) 0.63439(10) -0.0415(5) 0.0378(5) Uani d . 1 1 . .
    C C11 0.97909(19) 0.83701(11) 0.4684(5) 0.0393(5) Uani d . 1 1 . .
    C C7 0.82917(18) 0.66522(9) 0.1601(5) 0.0376(5) Uani d . 1 1 . .
    C C5 1.00808(18) 0.65242(10) -0.0834(5) 0.0395(5) Uani d . 1 1 . .
    C C1 0.8574(2) 0.58704(11) -0.1871(6) 0.0497(7) Uani d . 1 1 . .
    H H1A 0.7848 0.5752 -0.1626 0.060 Uiso calc R 1 1 . .
    C C12 1.0318(2) 0.86289(12) 0.6821(6) 0.0480(6) Uani d . 1 1 . .
    H H12A 1.0960 0.8463 0.7492 0.058 Uiso calc R 1 1 . .
    C C16 0.8851(2) 0.86286(12) 0.3654(6) 0.0475(6) Uani d . 1 1 . .
    H H16A 0.8502 0.8463 0.2191 0.057 Uiso calc R 1 1 . .
    C C3 1.0317(2) 0.57524(13) -0.4066(7) 0.0586(7) Uani d . 1 1 . .
    H H3A 1.0758 0.5551 -0.5276 0.070 Uiso calc R 1 1 . .
    C C4 1.0739(2) 0.62259(13) -0.2648(6) 0.0522(7) Uani d . 1 1 . .
    H H4A 1.1464 0.6345 -0.2908 0.063 Uiso calc R 1 1 . .
    C C15 0.8440(2) 0.91351(12) 0.4826(7) 0.0522(7) Uani d . 1 1 . .
    H H15A 0.7807 0.9306 0.4127 0.063 Uiso calc R 1 1 . .
    C C13 0.9881(2) 0.91369(14) 0.7954(7) 0.0579(8) Uani d . 1 1 . .
    H H13A 1.0236 0.9307 0.9400 0.069 Uiso calc R 1 1 . .
    C C14 0.8930(3) 0.93989(12) 0.6993(7) 0.0572(7) Uani d . 1 1 . .
    C C2 0.9233(3) 0.55771(12) -0.3683(7) 0.0582(8) Uani d . 1 1 . .
    H H2A 0.8949 0.5260 -0.4651 0.070 Uiso calc R 1 1 . .
    C C17 0.8458(3) 0.99422(15) 0.8318(9) 0.0829(12) Uani d . 1 1 . .
    H H17A 0.7804 1.0064 0.7402 0.124 Uiso calc R 1 1 . .
    H H17B 0.8988 1.0258 0.8269 0.124 Uiso calc R 1 1 . .
    H H17C 0.8281 0.9851 1.0128 0.124 Uiso calc R 1 1 . .
    H H 1.082(2) 0.7883(12) 0.317(6) 0.033(7) Uiso d . 1 1 . .
loop_
    _atom_site_aniso_label
    _atom_site_aniso_U_11
    _atom_site_aniso_U_22
    _atom_site_aniso_U_33
    _atom_site_aniso_U_12
    _atom_site_aniso_U_13
    _atom_site_aniso_U_23
    Cl1 0.0329(3) 0.0546(3) 0.0424(3) 0.00269(19) 0.0127(3) 0.0028(3)
    C10 0.0276(11) 0.0539(11) 0.0407(12) -0.0004(8) 0.0058(10) -0.0035(12)
    C8 0.0240(10) 0.0460(12) 0.0351(11) 0.0060(8) 0.0057(9) 0.0038(9)
    O1 0.0278(8) 0.0552(10) 0.0712(13) -0.0061(7) 0.0072(9) -0.0009(9)
    C9 0.0259(11) 0.0456(11) 0.0357(12) 0.0016(8) 0.0017(10) -0.0012(9)
    N 0.0226(10) 0.0570(13) 0.0564(14) -0.0033(9) 0.0085(10) -0.0117(10)
    O2 0.0310(9) 0.0820(13) 0.0739(15) -0.0127(8) 0.0194(10) -0.0292(12)
    C6 0.0329(12) 0.0402(10) 0.0402(12) 0.0013(9) -0.0011(9) 0.0046(9)
    C11 0.0294(10) 0.0460(11) 0.0425(13) -0.0028(9) 0.0077(10) -0.0030(10)
    C7 0.0285(10) 0.0397(11) 0.0446(13) 0.0014(9) 0.0001(9) 0.0085(9)
    C5 0.0321(11) 0.0449(11) 0.0414(13) 0.0044(9) -0.0002(10) 0.0000(10)
    C1 0.0414(13) 0.0452(13) 0.0626(17) -0.0036(11) -0.0045(12) 0.0005(12)
    C12 0.0369(13) 0.0566(14) 0.0504(15) 0.0004(10) 0.0004(12) -0.0033(12)
    C16 0.0359(12) 0.0593(15) 0.0471(14) -0.0015(11) 0.0023(11) 0.0026(12)
    C3 0.0538(15) 0.0609(15) 0.0612(18) 0.0056(11) 0.0077(15) -0.0217(15)
    C4 0.0399(13) 0.0591(14) 0.0575(17) 0.0010(11) 0.0054(13) -0.0110(13)
    C15 0.0394(13) 0.0534(14) 0.0638(19) 0.0082(11) 0.0123(13) 0.0158(12)
    C13 0.0569(17) 0.0587(16) 0.0581(18) -0.0068(13) 0.0048(15) -0.0135(13)
    C14 0.0584(17) 0.0481(13) 0.0650(19) 0.0006(12) 0.0234(15) -0.0004(13)
    C2 0.0606(17) 0.0498(13) 0.0640(19) 0.0001(12) -0.0094(14) -0.0143(12)
    C17 0.101(3) 0.0615(18) 0.086(3) 0.0188(19) 0.032(2) -0.0042(18)
_geom_special_details
;
All e.s.d.'s (except the e.s.d. in the dihedral angle between two l.s. planes)
are estimated using the full covariance matrix. The cell e.s.d.'s are taken
into account individually in the estimation of e.s.d.'s in distances, angles
and torsion angles; correlations between e.s.d.'s in cell parameters are only
used when they are defined by crystal symmetry. An approximate (isotropic)
treatment of cell e.s.d.'s is used for estimating e.s.d.'s involving l.s.
planes.
;
loop_
    _geom_bond_atom_site_label_1
    _geom_bond_atom_site_label_2
    _geom_bond_site_symmetry_2
    _geom_bond_distance
    _geom_bond_publ_flag
    Cl1 C8 . 1.728(2) ?
    C10 O2 . 1.208(3) ?
    C10 C5 . 1.474(3) ?
    C10 C9 . 1.513(3) ?
    C8 C9 . 1.373(3) ?
    C8 C7 . 1.447(3) ?
    O1 C7 . 1.230(3) ?
    C9 N . 1.335(3) ?
    N C11 . 1.418(3) ?
    N H . 0.69(3) ?
    C6 C1 . 1.393(4) ?
    C6 C5 . 1.393(3) ?
    C6 C7 . 1.501(3) ?
    C11 C12 . 1.382(4) ?
    C11 C16 . 1.383(4) ?
    C5 C4 . 1.389(4) ?
    C1 C2 . 1.383(4) ?
    C1 H1A . 0.9300 ?
    C12 C13 . 1.383(4) ?
    C12 H12A . 0.9300 ?
    C16 C15 . 1.377(4) ?
    C16 H16A . 0.9300 ?
    C3 C4 . 1.382(4) ?
    C3 C2 . 1.389(4) ?
    C3 H3A . 0.9300 ?
    C4 H4A . 0.9300 ?
    C15 C14 . 1.379(5) ?
    C15 H15A . 0.9300 ?
    C13 C14 . 1.386(5) ?
    C13 H13A . 0.9300 ?
    C14 C17 . 1.506(4) ?
    C2 H2A . 0.9300 ?
    C17 H17A . 0.9600 ?
    C17 H17B . 0.9600 ?
    C17 H17C . 0.9600 ?
loop_
    _geom_angle_atom_site_label_1
    _geom_angle_atom_site_label_2
    _geom_angle_atom_site_label_3
    _geom_angle_site_symmetry_1
    _geom_angle_site_symmetry_3
    _geom_angle
    _geom_angle_publ_flag
    O2 C10 C5 . . 122.5(2) ?
    O2 C10 C9 . . 118.6(2) ?
    C5 C10 C9 . . 118.94(18) ?
    C9 C8 C7 . . 123.5(2) ?
    C9 C8 Cl1 . . 121.39(19) ?
    C7 C8 Cl1 . . 115.08(16) ?
    N C9 C8 . . 129.0(2) ?
    N C9 C10 . . 112.6(2) ?
    C8 C9 C10 . . 118.3(2) ?
    C9 N C11 . . 129.4(2) ?
    C9 N H . . 113(2) ?
    C11 N H . . 116(2) ?
    C1 C6 C5 . . 119.5(2) ?
    C1 C6 C7 . . 119.9(2) ?
    C5 C6 C7 . . 120.6(2) ?
    C12 C11 C16 . . 119.9(2) ?
    C12 C11 N . . 118.6(2) ?
    C16 C11 N . . 121.3(2) ?
    O1 C7 C8 . . 122.8(2) ?
    O1 C7 C6 . . 119.6(2) ?
    C8 C7 C6 . . 117.64(19) ?
    C4 C5 C6 . . 120.3(2) ?
    C4 C5 C10 . . 119.5(2) ?
    C6 C5 C10 . . 120.2(2) ?
    C2 C1 C6 . . 119.9(2) ?
    C2 C1 H1A . . 120.1 ?
    C6 C1 H1A . . 120.1 ?
    C11 C12 C13 . . 119.5(3) ?
    C11 C12 H12A . . 120.3 ?
    C13 C12 H12A . . 120.3 ?
    C15 C16 C11 . . 119.1(3) ?
    C15 C16 H16A . . 120.4 ?
    C11 C16 H16A . . 120.4 ?
    C4 C3 C2 . . 119.9(3) ?
    C4 C3 H3A . . 120.0 ?
    C2 C3 H3A . . 120.0 ?
    C3 C4 C5 . . 119.9(3) ?
    C3 C4 H4A . . 120.0 ?
    C5 C4 H4A . . 120.0 ?
    C16 C15 C14 . . 122.6(3) ?
    C16 C15 H15A . . 118.7 ?
    C14 C15 H15A . . 118.7 ?
    C12 C13 C14 . . 121.8(3) ?
    C12 C13 H13A . . 119.1 ?
    C14 C13 H13A . . 119.1 ?
    C15 C14 C13 . . 117.1(3) ?
    C15 C14 C17 . . 122.4(3) ?
    C13 C14 C17 . . 120.5(3) ?
    C1 C2 C3 . . 120.4(3) ?
    C1 C2 H2A . . 119.8 ?
    C3 C2 H2A . . 119.8 ?
    C14 C17 H17A . . 109.5 ?
    C14 C17 H17B . . 109.5 ?
    H17A C17 H17B . . 109.5 ?
    C14 C17 H17C . . 109.5 ?
    H17A C17 H17C . . 109.5 ?
    H17B C17 H17C . . 109.5 ?
loop_
    _geom_hbond_atom_site_label_D
    _geom_hbond_atom_site_label_H
    _geom_hbond_atom_site_label_A
    _geom_hbond_site_symmetry_A
    _geom_hbond_distance_DH
    _geom_hbond_distance_HA
    _geom_hbond_distance_DA
    _geom_hbond_angle_DHA
    _geom_hbond_publ_flag
    N H O2 . 0.70(2) 2.23(3) 2.611(3) 116(2) yes
data_global
_journal_date_recd_electronic     2012-08-14
_journal_date_accepted     2012-11-01
_journal_name_full     'Acta Crystallographica, Section E'
_journal_year     2012
_journal_volume     68
_journal_issue     12
_journal_page_first     o3378
_journal_page_last     o3378
_journal_paper_category     QO
_journal_paper_doi     10.1107/S1600536812045229
_journal_coeditor_code     DS2213
_publ_contact_author_name     'Liu, Yun'
_publ_contact_author_address
;
Department of Chemistry and Chemical Engineering, Xuzhou Normal University,
Xuzhou,
Jiangsu 221116, People's Republic of China
;
_publ_contact_author_email     'liu_yun3@sina.com.cn'
_publ_contact_author_fax     ?
_publ_contact_author_phone     '86 516 15150021856'
_publ_section_title
;
2-Chloro-3-(4-methylanilino)naphthalene-1,4-dione
;
loop_
    _publ_author_name
    _publ_author_footnote
    _publ_author_address
    'Gao, Li-Jiu' ?
;
Department of Chemistry and Chemical Engineering, Xuzhou Normal University,
Xuzhou,
Jiangsu 221116, People's Republic of China
;
    'Liu, Yun' .
;
Department of Chemistry and Chemical Engineering, Xuzhou Normal University,
Xuzhou,
Jiangsu 221116, People's Republic of China
;
