# Supplementary material for: 2-Chloro-3-(4-methyl­anilino)naph­tha­lene-1,4-dione
Source: Acta Crystallogr Sect E Struct Rep Online. 2012 Nov 17;68(Pt 12):o3378. doi: 10.1107/S1600536812045229 (PMC3588974; doi:10.1107/S1600536812045229)
Supplement: Supplementary file 2 [file e-68-o3378-Isup2.hkl]

# 
# h,k,l, Fc-squared, Fo-squared, sigma(Fo-squared) and status flag 
# 
data_I
_shelx_title ' A in Pna2(1)' 
_shelx_refln_list_code          4 
_shelx_F_calc_maximum      117.67 
_exptl_crystal_F_000       702.00 
_reflns_d_resolution_high  0.8286 
 
loop_ 
 _symmetry_equiv_pos_as_xyz 
 'x, y, z' 
 '-x, -y, z+1/2' 
 'x+1/2, -y+1/2, z' 
 '-x+1/2, y+1/2, z+1/2' 
 
_cell_length_a    12.1614 
_cell_length_b    22.4915 
_cell_length_c     5.0444 
_cell_angle_alpha  90.000 
_cell_angle_beta   90.000 
_cell_angle_gamma  90.000 
 
_shelx_F_squared_multiplier     1.000 
 
loop_ 
 _refln_index_h 
 _refln_index_k 
 _refln_index_l 
 _refln_F_squared_calc 
 _refln_F_squared_meas 
 _refln_F_squared_sigma 
 _refln_observed_status 
   0   0  -6       27.61       29.92      2.45 o 
   2   0  -6       41.61       38.05      1.87 o 
   1   1  -6       27.20       28.24      1.16 o 
   2   1  -6       10.10       11.83      0.88 o 
   0   2  -6      111.68      120.54      3.35 o 
   1   2  -6       11.19       13.61      0.90 o 
   2   2  -6       19.95       21.88      1.09 o 
   1   3  -6       27.41       29.66      1.18 o 
   0   4  -6      100.03      105.48      4.08 o 
   1   4  -6        1.98        1.05      0.77 o 
   2   0  -5       96.03       98.00      2.53 o 
   4   0  -5      174.25      183.84      4.02 o 
   6   0  -5       78.92       69.53      2.31 o 
   8   0  -5      139.55      140.86      4.48 o 
   0   1  -5      154.66      163.05      4.10 o 
   1   1  -5       22.02       22.90      0.90 o 
   2   1  -5      249.95      257.77      3.79 o 
   3   1  -5        2.92        1.48      0.58 o 
   4   1  -5        0.49        1.81      0.54 o 
   5   1  -5       11.45        9.89      0.74 o 
   6   1  -5        5.90        6.21      0.67 o 
   7   1  -5       13.32       14.47      0.87 o 
   8   1  -5       54.15       58.10      2.01 o 
   1   2  -5       23.77       23.90      0.93 o 
   2   2  -5      143.87      153.99      2.75 o 
   3   2  -5        5.04        4.27      0.62 o 
   4   2  -5      187.20      190.71      3.09 o 
   5   2  -5       14.76       15.85      0.78 o 
   6   2  -5       68.09       66.00      1.72 o 
   7   2  -5        2.60        2.59      0.70 o 
   8   2  -5       70.37       70.06      1.97 o 
   0   3  -5       41.66       36.96      2.78 o 
   1   3  -5       31.76       30.20      1.13 o 
   2   3  -5      219.16      218.17      3.43 o 
   3   3  -5       17.69       17.27      0.82 o 
   4   3  -5       19.97       25.62      1.06 o 
   5   3  -5       12.92       12.52      0.70 o 
   6   3  -5       20.31       28.10      1.60 o 
   7   3  -5       33.34       31.12      1.27 o 
   8   3  -5       75.65       77.76      1.85 o 
   1   4  -5       25.65       27.37      1.09 o 
   2   4  -5       17.24       20.64      0.88 o 
   3   4  -5       19.60       21.82      0.90 o 
   4   4  -5      181.49      190.00      3.29 o 
   5   4  -5       30.31       32.13      1.11 o 
   6   4  -5      164.13      162.72      2.82 o 
   7   4  -5        4.44        6.18      0.77 o 
   8   4  -5       47.51       50.94      1.73 o 
   0   5  -5       53.78       57.51      3.26 o 
   1   5  -5       78.55       81.56      2.58 o 
   2   5  -5      148.68      148.16      2.62 o 
   3   5  -5       23.36       25.27      1.12 o 
   4   5  -5      168.06      162.20      2.94 o 
   5   5  -5       55.61       56.48      1.59 o 
   6   5  -5       91.48       91.59      2.08 o 
   7   5  -5       59.42       51.74      1.56 o 
   1   6  -5      151.51      151.35      3.38 o 
   2   6  -5        3.82        3.92      0.63 o 
   3   6  -5       76.10       75.24      1.84 o 
   4   6  -5       93.09       89.25      1.94 o 
   5   6  -5        6.25        6.91      0.74 o 
   6   6  -5       92.69       92.72      2.00 o 
   7   6  -5        1.73        2.87      0.80 o 
   0   7  -5      178.66      181.47     10.16 o 
   1   7  -5       15.41       19.08      0.88 o 
   2   7  -5       38.06       35.49      1.42 o 
   3   7  -5        1.52        2.57      0.67 o 
   4   7  -5        5.59        7.50      0.76 o 
   5   7  -5       14.42       12.42      0.83 o 
   6   7  -5       48.80       51.58      1.57 o 
   7   7  -5       16.15       19.34      1.22 o 
   1   8  -5       76.97       70.02      3.41 o 
   2   8  -5       75.06       76.55      2.05 o 
   3   8  -5       63.49       66.14      1.65 o 
   4   8  -5       61.94       60.11      1.57 o 
   5   8  -5       11.85       11.36      0.91 o 
   6   8  -5       19.27       23.74      1.16 o 
   7   8  -5       53.47       49.82      1.70 o 
   0   9  -5      193.29      187.42      8.83 o 
   1   9  -5       43.12       42.48      2.19 o 
   2   9  -5      186.05      182.56      3.97 o 
   3   9  -5       12.27       14.91      0.88 o 
   4   9  -5       54.87       50.89      1.61 o 
   5   9  -5        3.64        3.23      0.78 o 
   6   9  -5       11.34       10.94      0.91 o 
   1  10  -5       21.61       18.42      1.08 o 
   2  10  -5       55.61       56.73      1.95 o 
   3  10  -5       27.01       28.47      1.29 o 
   4  10  -5      112.50      109.13      2.48 o 
   5  10  -5       19.17       22.48      1.15 o 
   6  10  -5        9.67        9.16      0.90 o 
   0  11  -5       93.92       87.38      3.00 o 
   1  11  -5       14.58       11.34      1.03 o 
   2  11  -5      118.81      113.92      2.76 o 
   3  11  -5       23.75       26.76      1.32 o 
   4  11  -5        2.67        5.15      0.81 o 
   5  11  -5       26.63       28.76      1.31 o 
   1  12  -5        7.95        8.02      0.96 o 
   2  12  -5        8.85       11.59      1.02 o 
   3  12  -5       10.84       11.24      1.04 o 
   4  12  -5      108.08      106.61      2.47 o 
   5  12  -5       16.21       19.26      1.19 o 
   0  13  -5       58.16       54.67      2.21 o 
   1  13  -5       50.85       53.80      1.83 o 
   2  13  -5       64.10       68.03      2.07 o 
   3  13  -5       15.30       17.80      1.17 o 
   4  13  -5        9.91       10.88      1.03 o 
   1  14  -5       14.22       15.86      1.05 o 
   2  14  -5       11.32       12.96      1.09 o 
   3  14  -5       49.13       48.57      1.82 o 
   0  15  -5       15.04       12.71      1.29 o 
   1  15  -5       36.06       36.59      1.56 o 
   2  15  -5       54.20       49.03      2.00 o 
   0   0  -4      352.57      324.67      8.38 o 
   2   0  -4      177.16      175.57      3.22 o 
   4   0  -4        7.51        8.21      0.65 o 
   6   0  -4       90.55       88.61      2.32 o 
   8   0  -4      125.29      124.00      3.47 o 
   1   1  -4       21.09       22.03      0.72 o 
   2   1  -4       52.24       53.06      1.18 o 
   3   1  -4       20.20       20.41      0.61 o 
   4   1  -4      417.02      417.23      4.99 o 
   5   1  -4       56.27       52.06      0.97 o 
   6   1  -4      222.94      206.31      2.92 o 
   7   1  -4        3.07        3.46      0.55 o 
   8   1  -4      238.85      235.23      4.40 o 
   9   1  -4        8.92        7.62      0.76 o 
  10   1  -4      191.18      186.13      7.00 o 
  11   1  -4       57.82       60.16      3.58 o 
   0   2  -4      590.86      592.37     11.38 o 
   1   2  -4       16.50       17.68      0.65 o 
   2   2  -4      187.20      195.99      2.67 o 
   3   2  -4       11.93       10.67      0.47 o 
   4   2  -4        6.94        7.66      0.47 o 
   5   2  -4       59.68       61.63      1.17 o 
   6   2  -4        6.66        7.90      0.63 o 
   7   2  -4       77.86       74.72      1.66 o 
   8   2  -4      126.01      140.53      2.87 o 
   9   2  -4        1.35        1.06      0.72 o 
  10   2  -4       93.35       95.00      3.03 o 
  11   2  -4       31.80       46.31      4.62 o 
   1   3  -4       45.76       44.56      1.21 o 
   2   3  -4      102.92      100.59      1.57 o 
   3   3  -4        9.93        9.56      0.47 o 
   4   3  -4      331.30      330.45      4.13 o 
   5   3  -4      110.62      108.48      1.77 o 
   6   3  -4       78.02       74.68      1.47 o 
   7   3  -4       33.75       35.88      1.06 o 
   8   3  -4      314.55      312.59      5.27 o 
   9   3  -4        9.93        9.00      0.88 o 
  10   3  -4       20.98       29.35      1.82 o 
   0   4  -4     1889.36     2014.05     35.37 o 
   1   4  -4       48.46       49.84      1.64 o 
   2   4  -4      132.17      129.72      1.91 o 
   3   4  -4        7.99        9.40      0.50 o 
   4   4  -4       59.58       67.61      1.17 o 
   5   4  -4       27.10       27.88      0.89 o 
   6   4  -4       36.36       36.50      1.01 o 
   7   4  -4       61.72       62.69      1.42 o 
   8   4  -4       92.42       95.00      2.21 o 
   9   4  -4       19.21       21.80      1.26 o 
  10   4  -4       84.34       78.35      2.41 o 
   1   5  -4       64.49       67.73      1.81 o 
   2   5  -4      110.07      103.01      1.60 o 
   3   5  -4        0.86        0.24      0.40 o 
   4   5  -4      356.41      349.14      5.28 o 
   5   5  -4       21.32       20.60      0.78 o 
   6   5  -4       76.72       77.53      1.58 o 
   7   5  -4       62.56       65.36      1.55 o 
   8   5  -4       69.36       67.89      1.93 o 
   9   5  -4       15.48       16.55      1.00 o 
  10   5  -4       28.97       34.34      1.85 o 
   0   6  -4     1405.02     1483.18     32.64 o 
   1   6  -4      120.17      127.19      2.11 o 
   2   6  -4       42.93       43.66      1.01 o 
   3   6  -4       32.58       32.98      1.48 o 
   4   6  -4      248.07      263.14      4.07 o 
   5   6  -4        2.61        2.65      0.52 o 
   6   6  -4      142.16      145.36      2.51 o 
   7   6  -4       67.53       62.83      1.54 o 
   8   6  -4       31.42       24.84      1.00 o 
   9   6  -4        1.23        0.63      0.66 o 
  10   6  -4       95.59       95.69      2.78 o 
   1   7  -4      207.49      211.50      3.61 o 
   2   7  -4      209.66      213.28      2.95 o 
   3   7  -4      364.91      342.65      5.57 o 
   4   7  -4      131.75      123.36      2.19 o 
   5   7  -4      172.29      165.91      2.79 o 
   6   7  -4      205.88      213.32      3.70 o 
   7   7  -4       34.43       34.00      1.15 o 
   8   7  -4       16.54       16.82      0.84 o 
   9   7  -4        0.95       -0.64      0.64 o 
  10   7  -4       11.84       13.13      1.43 o 
   0   8  -4       91.08       87.04      2.32 o 
   1   8  -4      272.62      283.82      4.40 o 
   2   8  -4      427.61      429.21      5.58 o 
   3   8  -4       47.79       47.25      1.31 o 
   4   8  -4       26.26       25.18      1.02 o 
   5   8  -4       49.18       41.82      1.26 o 
   6   8  -4       49.65       60.22      1.91 o 
   7   8  -4       27.41       22.98      0.99 o 
   8   8  -4       77.40       68.68      1.64 o 
   9   8  -4       19.46       20.00      1.02 o 
  10   8  -4      114.82      112.99      3.47 o 
   1   9  -4      436.79      453.96      6.68 o 
   2   9  -4      137.97      146.73      2.43 o 
   3   9  -4      146.66      136.78      2.30 o 
   4   9  -4       79.39       74.62      1.82 o 
   5   9  -4       31.59       32.33      1.24 o 
   6   9  -4      483.34      462.49      7.94 o 
   7   9  -4        9.89        9.07      0.72 o 
   8   9  -4       13.84       16.85      0.98 o 
   9   9  -4        6.84        4.09      0.73 o 
   0  10  -4      286.41      294.72      6.98 o 
   1  10  -4       33.13       31.56      0.99 o 
   2  10  -4      410.74      404.42      6.44 o 
   3  10  -4       45.24       44.45      1.22 o 
   4  10  -4       42.58       39.67      1.32 o 
   5  10  -4        7.92        7.48      0.76 o 
   6  10  -4        6.21       10.15      1.02 o 
   7  10  -4       16.95       16.19      0.91 o 
   8  10  -4      167.53      159.15      2.96 o 
   9  10  -4       27.58       24.75      1.15 o 
   1  11  -4      145.19      135.81      2.64 o 
   2  11  -4       22.51       22.81      0.97 o 
   3  11  -4       48.26       45.83      1.24 o 
   4  11  -4       88.06       86.17      1.76 o 
   5  11  -4      104.52       96.79      2.21 o 
   6  11  -4      215.87      203.25      3.86 o 
   7  11  -4       31.49       30.52      1.24 o 
   8  11  -4       29.87       32.67      1.28 o 
   9  11  -4       10.97        8.07      1.03 o 
   0  12  -4       58.06       50.96      2.43 o 
   1  12  -4       18.04       19.33      0.88 o 
   2  12  -4       83.00       79.79      1.77 o 
   3  12  -4        3.85        2.74      0.55 o 
   4  12  -4       53.64       50.18      1.43 o 
   5  12  -4       11.80       11.74      1.07 o 
   6  12  -4        9.82        7.46      0.76 o 
   7  12  -4       11.97       10.79      0.83 o 
   8  12  -4       53.08       46.43      1.64 o 
   1  13  -4       23.16       23.05      0.94 o 
   2  13  -4       64.95       63.21      1.56 o 
   3  13  -4       66.85       66.71      1.61 o 
   4  13  -4       37.02       35.97      1.13 o 
   5  13  -4       22.84       26.81      1.08 o 
   6  13  -4       33.57       34.22      1.32 o 
   7  13  -4       44.26       42.87      1.44 o 
   8  13  -4       48.20       37.48      1.74 o 
   0  14  -4       38.41       35.59      1.64 o 
   1  14  -4       56.45       55.39      1.45 o 
   2  14  -4      112.31      108.48      2.22 o 
   3  14  -4        1.14        1.69      0.66 o 
   4  14  -4       99.48       88.66      1.84 o 
   5  14  -4       85.18       72.39      1.63 o 
   6  14  -4       10.53       11.01      0.87 o 
   7  14  -4       11.36       11.43      0.90 o 
   8  14  -4       18.23       19.59      1.47 o 
   1  15  -4        1.15        0.79      0.54 o 
   2  15  -4       12.53       11.48      0.76 o 
   3  15  -4       76.40       72.40      1.73 o 
   4  15  -4       39.57       38.21      1.28 o 
   5  15  -4       16.93       20.72      0.92 o 
   6  15  -4      113.48      110.64      2.30 o 
   7  15  -4       23.80       24.98      1.33 o 
   0  16  -4        3.65        3.27      0.88 o 
   1  16  -4       77.53       79.55      1.81 o 
   2  16  -4       78.73       77.01      1.82 o 
   3  16  -4       21.02       22.15      1.01 o 
   4  16  -4       99.48       94.92      2.08 o 
   5  16  -4       65.46       62.39      1.55 o 
   6  16  -4       20.68       20.18      0.96 o 
   1  17  -4        2.65        3.29      0.64 o 
   2  17  -4       22.36       22.04      0.99 o 
   3  17  -4        2.67        1.08      0.60 o 
   4  17  -4       51.88       46.20      1.42 o 
   5  17  -4       65.04       64.69      1.72 o 
   6  17  -4       69.70       71.59      2.07 o 
   0  18  -4       49.20       36.80      1.78 o 
   1  18  -4       34.27       38.13      1.27 o 
   2  18  -4        3.87        3.83      0.65 o 
   3  18  -4       34.35       32.70      1.22 o 
   4  18  -4        9.39       11.24      0.84 o 
   5  18  -4       16.42       17.71      1.05 o 
   1  19  -4       19.42       19.38      0.97 o 
   2  19  -4       24.23       23.77      1.07 o 
   3  19  -4        4.39        8.57      0.79 o 
   4  19  -4       35.40       36.95      1.55 o 
   0  20  -4       11.34       11.17      1.17 o 
   1  20  -4       36.88       38.50      1.31 o 
   2  20  -4        9.63       10.38      0.82 o 
   2   0  -3     1223.87     1280.88     19.69 o 
   4   0  -3      270.94      295.55      5.06 o 
   6   0  -3     1023.04     1055.04     17.42 o 
   8   0  -3     1092.73     1095.52     24.94 o 
  10   0  -3       44.91       56.73      4.88 o 
  12   0  -3        4.95        8.22      1.63 o 
   0   1  -3      596.98      613.87      8.65 o 
   1   1  -3      311.20      340.40      3.62 o 
   2   1  -3     1437.12     1597.63     16.88 o 
   3   1  -3      186.24      211.01      2.53 o 
   4   1  -3      825.09      858.53      9.93 o 
   5   1  -3       41.41       43.61      0.79 o 
   6   1  -3       92.72      104.67      2.74 o 
   7   1  -3      122.59      113.43      1.92 o 
   8   1  -3       61.42       62.96      1.79 o 
   9   1  -3       41.81       47.18      1.54 o 
  10   1  -3      473.46      453.86     11.21 o 
  11   1  -3        7.27        7.68      1.39 o 
  12   1  -3       78.74       82.11      3.95 o 
   1   2  -3      619.22      721.04      7.70 o 
   2   2  -3     1035.35     1139.00     12.34 o 
   3   2  -3      209.85      250.65      2.87 o 
   4   2  -3      256.03      236.94      2.99 o 
   5   2  -3       52.13       52.69      0.88 o 
   6   2  -3      921.35      908.14     12.66 o 
   7   2  -3       95.61       87.03      1.54 o 
   8   2  -3        1.97        1.02      0.95 o 
   9   2  -3      146.22      148.79      3.35 o 
  10   2  -3       54.18       80.38      4.84 o 
  11   2  -3       39.22       50.43      5.05 o 
  12   2  -3       58.40       66.50      2.94 o 
   0   3  -3     1009.08     1105.90     15.42 o 
   1   3  -3      607.20      642.58      6.89 o 
   2   3  -3      367.69      353.27      3.95 o 
   3   3  -3      192.51      205.06      2.39 o 
   4   3  -3       44.26       47.56      0.82 o 
   5   3  -3      108.56      112.03      1.65 o 
   6   3  -3      403.42      403.90      5.70 o 
   7   3  -3       24.96       24.09      0.79 o 
   8   3  -3      174.54      167.49      3.62 o 
   9   3  -3       28.19       34.96      1.66 o 
  10   3  -3      555.48      534.88     13.34 o 
  11   3  -3      148.82      138.83      4.70 o 
  12   3  -3       87.78       97.06      3.72 o 
   1   4  -3       20.05       18.61      0.70 o 
   2   4  -3      539.45      543.86      6.17 o 
   3   4  -3       57.51       55.14      0.89 o 
   4   4  -3      522.97      521.76      6.14 o 
   5   4  -3      171.65      181.32      2.50 o 
   6   4  -3      557.70      555.30      7.74 o 
   7   4  -3       42.56       38.57      1.02 o 
   8   4  -3      244.62      238.38      4.08 o 
   9   4  -3      137.01      133.06      3.29 o 
  10   4  -3      222.44      232.91      5.25 o 
  11   4  -3       47.41       56.66      2.26 o 
  12   4  -3       64.46       81.21      4.94 o 
   0   5  -3      735.64      751.12     12.22 o 
   1   5  -3       68.70       58.02      0.91 o 
   2   5  -3       39.14       39.66      1.03 o 
   3   5  -3       41.89       39.97      0.74 o 
   4   5  -3       30.95       31.92      0.67 o 
   5   5  -3        0.99        0.61      0.43 o 
   6   5  -3       41.80       39.92      1.33 o 
   7   5  -3      124.07      118.36      2.21 o 
   8   5  -3      303.32      293.04      4.84 o 
   9   5  -3       55.34       61.14      1.96 o 
  10   5  -3      159.25      159.31      3.91 o 
  11   5  -3       37.54       34.49      1.84 o 
  12   5  -3      225.09      228.08      6.18 o 
   1   6  -3       19.38       18.37      0.50 o 
   2   6  -3      159.47      165.69      2.16 o 
   3   6  -3       45.07       47.95      0.84 o 
   4   6  -3      472.30      469.23      6.04 o 
   5   6  -3       92.68       86.60      1.54 o 
   6   6  -3      489.94      468.64      7.06 o 
   7   6  -3      152.84      135.82      2.47 o 
   8   6  -3      109.84      106.11      2.07 o 
   9   6  -3       43.77       42.89      1.34 o 
  10   6  -3       88.45       88.31      2.46 o 
  11   6  -3       22.22       20.87      1.51 o 
  12   6  -3      110.09      121.83      3.78 o 
   0   7  -3      440.59      419.27      6.96 o 
   1   7  -3       57.29       57.81      1.03 o 
   2   7  -3      162.62      151.82      2.01 o 
   3   7  -3       19.81       19.34      0.66 o 
   4   7  -3      113.48      110.85      1.83 o 
   5   7  -3       29.47       32.51      1.26 o 
   6   7  -3       43.56       45.80      1.23 o 
   7   7  -3      124.37      115.77      2.18 o 
   8   7  -3      112.72      106.85      2.07 o 
   9   7  -3        5.07        6.07      0.58 o 
  10   7  -3      156.83      144.13      4.27 o 
  11   7  -3        8.39        7.85      1.15 o 
  12   7  -3      137.94      149.09      4.44 o 
   1   8  -3       28.31       26.68      0.65 o 
   2   8  -3      306.52      306.51      4.02 o 
   3   8  -3      171.09      163.84      2.26 o 
   4   8  -3       72.80       71.40      1.32 o 
   5   8  -3      193.76      191.06      2.95 o 
   6   8  -3      368.15      358.19      5.25 o 
   7   8  -3      162.78      145.26      2.37 o 
   8   8  -3       70.66       72.38      1.58 o 
   9   8  -3       59.43       55.47      1.36 o 
  10   8  -3       15.69       23.51      1.73 o 
  11   8  -3        3.29        4.16      1.01 o 
  12   8  -3      122.99      124.09      4.52 o 
   0   9  -3     1037.04     1027.58     19.79 o 
   1   9  -3      210.50      201.60      2.93 o 
   2   9  -3      310.63      299.05      4.14 o 
   3   9  -3        4.09        5.78      0.44 o 
   4   9  -3      404.50      414.76      6.04 o 
   5   9  -3       37.75       33.17      0.94 o 
   6   9  -3      108.55      109.17      1.87 o 
   7   9  -3       61.02       57.63      1.22 o 
   8   9  -3       49.51       50.52      1.28 o 
   9   9  -3       15.89       21.22      1.10 o 
  10   9  -3      108.01      105.74      2.52 o 
  11   9  -3       12.80       14.31      1.31 o 
   1  10  -3       22.90       24.82      1.40 o 
   2  10  -3      150.50      142.09      2.35 o 
   3  10  -3      496.80      511.37      7.27 o 
   4  10  -3      307.75      298.77      4.45 o 
   5  10  -3      209.46      199.91      3.13 o 
   6  10  -3      240.36      236.68      3.62 o 
   7  10  -3       23.47       22.11      0.80 o 
   8  10  -3       39.98       38.95      1.00 o 
   9  10  -3       75.51       70.42      1.93 o 
  10  10  -3        6.84        5.99      0.74 o 
  11  10  -3        0.07        0.26      0.91 o 
   0  11  -3     1655.72     1579.37     34.92 o 
   1  11  -3      456.66      435.37      7.02 o 
   2  11  -3       19.50       18.72      0.74 o 
   3  11  -3      103.16       93.10      1.81 o 
   4  11  -3      296.45      309.48      4.59 o 
   5  11  -3       20.30       21.46      0.79 o 
   6  11  -3       69.19       60.71      1.28 o 
   7  11  -3       26.06       23.40      0.82 o 
   8  11  -3      129.32      121.18      2.20 o 
   9  11  -3       21.29       21.89      1.13 o 
  10  11  -3       21.56       22.38      1.12 o 
  11  11  -3       28.72       26.72      1.49 o 
   1  12  -3      513.22      510.04      8.20 o 
   2  12  -3      447.58      414.56      6.83 o 
   3  12  -3       34.13       30.48      1.15 o 
   4  12  -3      545.74      498.68      7.61 o 
   5  12  -3       95.63       93.92      1.81 o 
   6  12  -3       75.61       68.08      1.37 o 
   7  12  -3       15.12       17.70      0.73 o 
   8  12  -3      141.40      125.55      2.49 o 
   9  12  -3       53.24       47.99      1.46 o 
  10  12  -3        3.53        2.39      0.69 o 
  11  12  -3       12.06       11.69      1.01 o 
   0  13  -3     2345.76     2295.73     51.44 o 
   1  13  -3      189.44      184.96      3.37 o 
   2  13  -3      148.19      137.18      2.55 o 
   3  13  -3      208.78      200.60      3.32 o 
   4  13  -3       66.58       69.53      1.50 o 
   5  13  -3        1.86        3.20      0.50 o 
   6  13  -3       58.00       52.59      1.28 o 
   7  13  -3       17.08       15.74      0.70 o 
   8  13  -3      122.35      113.74      2.32 o 
   9  13  -3       16.79       18.40      0.90 o 
  10  13  -3       25.49       24.05      1.21 o 
   1  14  -3      198.94      187.92      3.34 o 
   2  14  -3       24.88       21.98      0.90 o 
   3  14  -3       94.20       91.79      1.80 o 
   4  14  -3      131.94      126.60      2.29 o 
   5  14  -3      336.98      305.01      4.77 o 
   6  14  -3      178.04      159.92      2.75 o 
   7  14  -3      112.14      110.53      2.44 o 
   8  14  -3      244.24      234.38      4.22 o 
   9  14  -3       10.67       11.81      0.79 o 
  10  14  -3        8.61       10.89      0.85 o 
   0  15  -3       91.53       81.80      2.48 o 
   1  15  -3       89.05       82.30      1.76 o 
   2  15  -3       57.72       48.90      1.25 o 
   3  15  -3      144.83      145.05      2.68 o 
   4  15  -3        2.05        1.00      0.47 o 
   5  15  -3       21.58       25.80      1.21 o 
   6  15  -3       59.56       58.00      1.40 o 
   7  15  -3      134.61      132.74      2.87 o 
   8  15  -3       70.31       77.03      1.93 o 
   9  15  -3        5.17        4.88      0.70 o 
   1  16  -3        1.70        0.84      0.46 o 
   2  16  -3      104.98      105.21      2.10 o 
   3  16  -3      127.20      118.90      2.33 o 
   4  16  -3       25.77       28.71      0.98 o 
   5  16  -3      104.80       94.62      1.87 o 
   6  16  -3      148.68      126.80      2.72 o 
   7  16  -3       74.60       78.65      1.98 o 
   8  16  -3       67.47       70.81      1.88 o 
   9  16  -3        0.69        0.11      0.59 o 
   0  17  -3      126.19      116.14      3.24 o 
   1  17  -3       59.84       54.87      1.39 o 
   2  17  -3       49.53       50.63      1.33 o 
   3  17  -3        0.79        1.46      0.51 o 
   4  17  -3       11.46       11.96      0.72 o 
   5  17  -3       11.88        9.94      0.67 o 
   6  17  -3       15.89       15.91      0.93 o 
   7  17  -3       52.76       52.90      1.60 o 
   8  17  -3       28.39       30.36      1.23 o 
   1  18  -3       27.58       26.79      1.01 o 
   2  18  -3        2.55        2.88      0.53 o 
   3  18  -3       43.37       44.12      1.25 o 
   4  18  -3       24.95       26.49      1.00 o 
   5  18  -3       55.57       55.14      1.57 o 
   6  18  -3       41.71       39.32      1.35 o 
   7  18  -3       65.08       60.99      1.72 o 
   8  18  -3       22.77       22.35      1.11 o 
   0  19  -3      101.68       97.34      2.92 o 
   1  19  -3       46.93       48.75      1.33 o 
   2  19  -3       27.84       26.32      1.01 o 
   3  19  -3       20.00       21.08      0.90 o 
   4  19  -3       20.21       19.45      0.88 o 
   5  19  -3        1.59        1.39      0.63 o 
   6  19  -3        1.47        0.34      0.60 o 
   7  19  -3        5.51        4.88      0.72 o 
   1  20  -3       35.38       34.45      1.15 o 
   2  20  -3        4.91        5.66      0.62 o 
   3  20  -3       20.30       22.81      0.95 o 
   4  20  -3        5.98        5.83      0.70 o 
   5  20  -3       55.15       55.51      1.74 o 
   6  20  -3       30.43       29.87      1.34 o 
   0  21  -3       37.66       36.75      1.71 o 
   1  21  -3       43.31       47.17      1.34 o 
   2  21  -3       12.48       14.15      0.82 o 
   3  21  -3       39.30       42.06      1.27 o 
   4  21  -3       13.75       13.66      0.95 o 
   5  21  -3       11.43       12.43      0.93 o 
   1  22  -3       22.60       28.67      1.10 o 
   2  22  -3        8.50        9.34      0.72 o 
   3  22  -3       13.68       14.99      0.91 o 
   4  22  -3       16.74       18.27      1.08 o 
   0  23  -3       37.30       37.69      1.77 o 
   1  23  -3       42.58       48.91      1.42 o 
   2  23  -3       12.35       12.62      0.82 o 
   0   0  -2      380.47      420.04      8.38 o 
   2   0  -2     2038.31     2193.85     33.26 o 
   4   0  -2      252.81      245.60      3.71 o 
   6   0  -2      310.67      294.09      4.80 o 
   8   0  -2     1669.55     1637.59     52.90 o 
  10   0  -2       74.91       76.89      4.75 o 
  12   0  -2      114.29      114.13      6.94 o 
   1   1  -2      985.90     1054.87     11.14 o 
   2   1  -2       66.70       75.64      0.97 o 
   3   1  -2      189.37      186.31      2.14 o 
   4   1  -2      937.44     1031.88     10.94 o 
   5   1  -2       12.52       16.69      0.36 o 
   6   1  -2     1748.04     1730.69     19.64 o 
   7   1  -2       19.53       16.65      0.51 o 
   8   1  -2      841.81      841.93     14.85 o 
   9   1  -2      232.53      213.77      5.48 o 
  10   1  -2       69.06       63.15      2.28 o 
  11   1  -2        7.39        5.86      1.11 o 
  12   1  -2      155.65      151.18      4.92 o 
  13   1  -2       12.57       13.49      1.81 o 
   0   2  -2     1886.65     2137.93     31.10 o 
   1   2  -2      824.71      939.87      9.95 o 
   2   2  -2     3434.77     4111.53     44.11 o 
   3   2  -2      329.78      376.66      4.17 o 
   4   2  -2       10.62       10.41      0.38 o 
   5   2  -2       40.93       46.83      0.70 o 
   6   2  -2      237.01      247.64      2.92 o 
   7   2  -2      278.66      276.21      4.04 o 
   8   2  -2      556.55      543.88      7.84 o 
   9   2  -2      669.55      644.52     13.74 o 
  10   2  -2       83.78       87.69      3.26 o 
  11   2  -2        6.01        4.58      1.05 o 
  12   2  -2       81.14       90.04      3.41 o 
  13   2  -2       38.71       40.68      2.20 o 
   1   3  -2       26.69       30.04      0.47 o 
   2   3  -2      636.91      717.01      7.96 o 
   3   3  -2       91.83      102.40      1.28 o 
   4   3  -2      897.78      940.74     10.80 o 
   5   3  -2       27.48       22.71      0.47 o 
   6   3  -2     1384.94     1398.51     17.58 o 
   7   3  -2       45.85       48.05      0.96 o 
   8   3  -2      388.99      394.42      5.82 o 
   9   3  -2      135.92      129.10      2.94 o 
  10   3  -2      113.71      125.18      4.19 o 
  11   3  -2       36.29       38.10      2.51 o 
  12   3  -2      180.15      168.09      5.29 o 
  13   3  -2       35.60       36.70      2.10 o 
   0   4  -2     1747.85     1926.41     29.46 o 
   1   4  -2      276.96      301.09      3.32 o 
   2   4  -2     1750.10     1936.49     21.34 o 
   3   4  -2      634.70      721.61      8.34 o 
   4   4  -2       62.41       79.64      1.19 o 
   5   4  -2      262.94      301.52      3.76 o 
   6   4  -2      121.93      142.24      2.16 o 
   7   4  -2       13.65       11.86      0.47 o 
   8   4  -2      275.11      281.45      4.42 o 
   9   4  -2      176.60      163.35      2.95 o 
  10   4  -2      401.08      406.81      9.77 o 
  11   4  -2       55.28       52.06      2.06 o 
  12   4  -2       98.68      100.79      3.73 o 
  13   4  -2       33.31       38.67      2.19 o 
   1   5  -2      400.24      401.73      4.72 o 
   2   5  -2     1489.87     1700.00     20.09 o 
   3   5  -2     1023.16     1147.79     13.69 o 
   4   5  -2     1840.97     2106.92     26.38 o 
   5   5  -2       92.81       97.21      1.47 o 
   6   5  -2      454.99      457.63      6.48 o 
   7   5  -2       21.52       20.46      0.65 o 
   8   5  -2      631.78      625.95      9.30 o 
   9   5  -2      264.05      273.85      4.30 o 
  10   5  -2      191.37      194.06      4.11 o 
  11   5  -2       57.60       60.77      2.24 o 
  12   5  -2       58.41       61.64      2.61 o 
  13   5  -2       41.55       37.36      2.15 o 
   0   6  -2      979.21      958.38     16.71 o 
   1   6  -2      270.06      279.96      3.46 o 
   2   6  -2     3728.51     4388.79     52.59 o 
   3   6  -2     1674.51     1864.54     31.82 o 
   4   6  -2       36.10       50.25      1.03 o 
   5   6  -2      109.02      109.16      1.75 o 
   6   6  -2        3.88        3.88      0.32 o 
   7   6  -2       26.20       28.31      0.74 o 
   8   6  -2      371.17      396.30      5.70 o 
   9   6  -2      493.09      489.34      7.43 o 
  10   6  -2      300.71      294.70      4.94 o 
  11   6  -2       59.34       55.56      2.19 o 
  12   6  -2      120.74      122.57      3.64 o 
  13   6  -2       12.73       11.82      1.91 o 
   1   7  -2     1004.71     1018.30     13.27 o 
   2   7  -2      416.82      406.51      5.57 o 
   3   7  -2     1610.49     1814.61     23.87 o 
   4   7  -2      603.52      600.46      8.01 o 
   5   7  -2      988.44     1063.07     14.76 o 
   6   7  -2      537.19      515.59      7.25 o 
   7   7  -2      210.40      195.37      2.95 o 
   8   7  -2      447.41      430.55      6.18 o 
   9   7  -2       48.18       62.34      2.27 o 
  10   7  -2      115.96      125.11      2.57 o 
  11   7  -2        3.48        4.44      0.67 o 
  12   7  -2       10.06       12.62      2.31 o 
  13   7  -2        7.04        7.56      1.28 o 
   0   8  -2       37.25       54.41      2.26 o 
   1   8  -2      661.59      703.85      9.84 o 
   2   8  -2     1238.72     1253.32     17.36 o 
   3   8  -2     1313.97     1362.28     17.84 o 
   4   8  -2      822.14      864.89     12.00 o 
   5   8  -2      746.56      809.87     11.34 o 
   6   8  -2       83.15       89.13      1.50 o 
   7   8  -2       76.38       86.12      1.49 o 
   8   8  -2       90.52       93.36      1.62 o 
   9   8  -2      502.34      497.52      8.19 o 
  10   8  -2      372.15      351.06      5.98 o 
  11   8  -2       30.52       31.00      1.16 o 
  12   8  -2      107.18      107.82      3.32 o 
  13   8  -2       42.30       32.35      1.82 o 
   1   9  -2       88.98       80.25      1.99 o 
   2   9  -2      823.72      846.14     11.84 o 
   3   9  -2       85.49       78.83      1.73 o 
   4   9  -2      396.04      382.19      5.39 o 
   5   9  -2      479.81      494.34      7.07 o 
   6   9  -2      516.68      495.27      7.08 o 
   7   9  -2        3.47        3.76      0.37 o 
   8   9  -2      245.09      224.68      3.92 o 
   9   9  -2       53.12       69.54      1.54 o 
  10   9  -2       62.92       70.03      2.35 o 
  11   9  -2        9.87       10.35      0.66 o 
  12   9  -2        0.11        2.72      0.74 o 
   0  10  -2     1673.67     1659.47     48.49 o 
   1  10  -2      150.83      148.92      2.43 o 
   2  10  -2      458.89      469.18      6.59 o 
   3  10  -2      106.90      105.39      1.73 o 
   4  10  -2        8.08        6.18      0.45 o 
   5  10  -2        0.09        0.15      0.49 o 
   6  10  -2      116.44      117.33      1.92 o 
   7  10  -2        7.46        7.87      0.45 o 
   8  10  -2       69.67       63.90      1.44 o 
   9  10  -2      195.16      182.20      3.27 o 
  10  10  -2      276.55      264.99      4.61 o 
  11  10  -2       36.26       35.22      1.11 o 
  12  10  -2       60.70       57.91      1.77 o 
   1  11  -2      157.88      155.75      2.52 o 
   2  11  -2      588.72      614.64      8.69 o 
   3  11  -2      779.19      799.39     11.31 o 
   4  11  -2      622.10      607.49      8.59 o 
   5  11  -2       12.08        9.91      0.47 o 
   6  11  -2      133.53      123.87      2.04 o 
   7  11  -2       62.70       56.96      1.12 o 
   8  11  -2       73.73       72.76      1.57 o 
   9  11  -2       12.82       14.73      0.89 o 
  10  11  -2      119.65      113.68      3.26 o 
  11  11  -2       15.68       13.47      0.75 o 
  12  11  -2       25.32       28.72      1.22 o 
   0  12  -2      301.76      295.52      6.87 o 
   1  12  -2      155.90      141.61      2.46 o 
   2  12  -2      220.22      209.31      3.10 o 
   3  12  -2       55.61       48.21      1.00 o 
   4  12  -2       54.40       51.72      1.07 o 
   5  12  -2      111.06      119.30      1.94 o 
   6  12  -2        0.30       -0.43      0.43 o 
   7  12  -2        9.93        8.47      0.54 o 
   8  12  -2       63.11       64.53      1.46 o 
   9  12  -2      292.86      271.27      4.66 o 
  10  12  -2      214.33      198.30      3.64 o 
  11  12  -2       13.96       16.07      0.80 o 
  12  12  -2       82.07       87.69      1.96 o 
   1  13  -2       62.20       52.58      1.20 o 
   2  13  -2      278.72      267.76      4.43 o 
   3  13  -2      132.25      134.28      2.13 o 
   4  13  -2      350.57      336.85      4.88 o 
   5  13  -2      122.80      122.43      2.09 o 
   6  13  -2       29.28       24.68      0.84 o 
   7  13  -2      120.18      108.93      2.12 o 
   8  13  -2       75.11       72.64      1.59 o 
   9  13  -2       60.24       53.44      1.36 o 
  10  13  -2        4.99        5.79      0.65 o 
  11  13  -2        6.67        5.74      0.61 o 
   0  14  -2      423.19      384.72      8.93 o 
   1  14  -2      267.87      255.06      4.21 o 
   2  14  -2      257.98      242.10      4.13 o 
   3  14  -2      335.31      309.62      4.78 o 
   4  14  -2       69.36       76.58      1.66 o 
   5  14  -2       37.07       32.53      1.09 o 
   6  14  -2       69.04       67.97      1.48 o 
   7  14  -2       85.28       71.40      1.57 o 
   8  14  -2        1.41        0.74      0.45 o 
   9  14  -2      129.23      122.39      2.41 o 
  10  14  -2      177.36      155.14      2.94 o 
  11  14  -2       30.01       30.36      1.09 o 
   1  15  -2      253.62      229.07      3.98 o 
   2  15  -2      539.00      502.93      8.11 o 
   3  15  -2      234.81      238.01      4.03 o 
   4  15  -2      126.00      118.83      2.27 o 
   5  15  -2      152.37      154.29      2.90 o 
   6  15  -2       12.37       14.38      0.71 o 
   7  15  -2       83.44       81.70      1.76 o 
   8  15  -2       25.05       24.88      0.94 o 
   9  15  -2       11.50       13.69      0.75 o 
  10  15  -2        4.33        6.94      0.88 o 
  11  15  -2       23.38       22.26      0.99 o 
   0  16  -2      452.38      421.64      9.89 o 
   1  16  -2      248.33      224.99      3.96 o 
   2  16  -2      325.86      304.37      5.36 o 
   3  16  -2       66.12       69.63      1.54 o 
   4  16  -2       77.59       75.88      1.51 o 
   5  16  -2       20.96       18.21      0.85 o 
   6  16  -2       42.35       33.76      1.03 o 
   7  16  -2       97.61       88.43      1.87 o 
   8  16  -2        0.82        0.68      0.48 o 
   9  16  -2       26.82       28.07      1.05 o 
  10  16  -2       83.24       71.93      1.69 o 
   1  17  -2       92.33       88.92      1.82 o 
   2  17  -2      211.13      199.11      3.56 o 
   3  17  -2      702.83      666.55     10.74 o 
   4  17  -2      162.88      156.56      2.78 o 
   5  17  -2       74.67       73.72      1.71 o 
   6  17  -2        5.64        5.33      0.60 o 
   7  17  -2       18.26       22.72      1.07 o 
   8  17  -2       86.39       75.02      1.72 o 
   9  17  -2        9.39       11.17      0.73 o 
  10  17  -2        3.56        3.35      0.63 o 
   0  18  -2       46.97       37.12      1.52 o 
   1  18  -2      360.19      340.97      5.81 o 
   2  18  -2       58.79       56.74      1.37 o 
   3  18  -2        1.17        3.25      0.58 o 
   4  18  -2      248.58      215.47      3.71 o 
   5  18  -2       19.43       18.43      0.98 o 
   6  18  -2       23.36       20.93      0.94 o 
   7  18  -2       19.43       20.05      0.96 o 
   8  18  -2       67.82       65.26      1.73 o 
   9  18  -2       27.90       34.92      1.25 o 
   1  19  -2        5.49        5.56      0.51 o 
   2  19  -2       78.86       80.23      1.72 o 
   3  19  -2       31.44       29.32      0.99 o 
   4  19  -2      150.61      143.23      3.18 o 
   5  19  -2       40.36       40.50      1.36 o 
   6  19  -2       10.13       11.05      0.73 o 
   7  19  -2       38.16       36.15      1.25 o 
   8  19  -2       16.40       15.36      1.05 o 
   9  19  -2       98.98      115.16      3.07 o 
   0  20  -2       18.01       19.99      1.15 o 
   1  20  -2       65.01       64.98      1.49 o 
   2  20  -2       45.96       48.76      1.26 o 
   3  20  -2        8.58        7.06      0.59 o 
   4  20  -2        8.34       10.35      0.78 o 
   5  20  -2       12.32       17.95      0.96 o 
   6  20  -2       37.27       33.34      1.31 o 
   7  20  -2        1.62        2.69      0.66 o 
   8  20  -2       50.57       44.28      1.57 o 
   1  21  -2       38.43       35.37      1.10 o 
   2  21  -2      104.35      100.27      2.08 o 
   3  21  -2      110.18      115.00      2.73 o 
   4  21  -2       35.92       36.87      1.42 o 
   5  21  -2       18.16       18.19      1.02 o 
   6  21  -2       14.03       13.92      0.92 o 
   7  21  -2       49.47       48.33      1.63 o 
   0  22  -2      133.67      125.62      3.49 o 
   1  22  -2      173.15      171.20      3.19 o 
   2  22  -2       25.64       27.16      1.17 o 
   3  22  -2        2.69        6.18      0.80 o 
   4  22  -2      106.39      103.70      2.56 o 
   5  22  -2       62.98       64.46      1.85 o 
   6  22  -2       12.41       12.66      0.92 o 
   7  22  -2        9.61       12.05      1.08 o 
   1  23  -2        1.77        3.59      0.56 o 
   2  23  -2       11.51       15.47      0.98 o 
   3  23  -2      132.36      137.54      3.21 o 
   4  23  -2       54.62       57.62      1.78 o 
   5  23  -2        4.53        6.37      0.77 o 
   6  23  -2        0.73       -0.69      0.79 o 
   0  24  -2        7.04        7.48      0.93 o 
   1  24  -2       50.81       53.25      1.42 o 
   2  24  -2        7.14        8.23      0.81 o 
   3  24  -2       25.19       32.15      1.35 o 
   4  24  -2       13.49       14.43      0.99 o 
   1  25  -2       26.14       29.23      1.20 o 
   2  25  -2        4.88        3.51      0.74 o 
   3  25  -2       19.17       23.00      1.31 o 
   2   0  -1     4022.50     4820.61    131.29 o 
   4   0  -1     2764.59     3327.72     51.05 o 
   6   0  -1      512.12      532.38      8.91 o 
   8   0  -1      517.99      530.02      9.48 o 
  10   0  -1       86.60       78.46      3.04 o 
  12   0  -1       92.93      105.45      9.44 o 
  14   0  -1      106.57       97.39      6.30 o 
   0   1  -1     1971.10     2110.17     71.62 o 
   1   1  -1     1298.73     1469.83     32.89 o 
   2   1  -1      391.56      424.96      5.53 o 
   3   1  -1       66.25       86.28      1.16 o 
   4   1  -1      938.50     1018.29     11.51 o 
   5   1  -1      155.69      163.52      2.04 o 
   6   1  -1       22.45       29.80      0.99 o 
   7   1  -1       18.90       22.12      0.53 o 
   8   1  -1      673.29      709.39      9.49 o 
   9   1  -1       34.45       33.02      1.02 o 
  10   1  -1      786.98      811.19     14.16 o 
  11   1  -1        4.82        4.36      0.59 o 
  12   1  -1      361.73      353.07      8.60 o 
  13   1  -1       53.88       54.28      3.00 o 
  14   1  -1       76.85       91.15      4.18 o 
   1   2  -1     5007.94     6496.83    108.15 o 
   2   2  -1     4813.34     5829.96    104.45 o 
   3   2  -1      342.99      372.62      4.82 o 
   4   2  -1     1778.19     1905.85     23.00 o 
   5   2  -1       91.98       99.02      1.33 o 
   6   2  -1     1711.50     1847.25     21.38 o 
   7   2  -1      877.33      983.47     12.01 o 
   8   2  -1       78.44       82.30      1.40 o 
   9   2  -1       68.83       63.78      1.28 o 
  10   2  -1      140.50      147.78      3.63 o 
  11   2  -1       36.86       35.52      1.30 o 
  12   2  -1        3.13        5.95      1.54 o 
  13   2  -1       60.73       60.91      2.59 o 
  14   2  -1      146.82      147.97      5.82 o 
   0   3  -1    13845.55    20899.52    768.97 o 
   1   3  -1      458.82      470.41      6.86 o 
   2   3  -1    11788.18    17113.30    233.08 o 
   3   3  -1      478.51      490.59      6.76 o 
   4   3  -1     1455.12     1584.51     20.88 o 
   5   3  -1      436.79      468.72      6.87 o 
   6   3  -1      106.72      123.04      1.90 o 
   7   3  -1      252.41      299.81      4.17 o 
   8   3  -1      372.33      403.23      5.71 o 
   9   3  -1       35.85       36.78      0.90 o 
  10   3  -1     1063.52     1084.29     21.02 o 
  11   3  -1       44.29       40.53      1.49 o 
  12   3  -1      125.05      124.43      3.17 o 
  13   3  -1       92.11       90.30      2.81 o 
   1   4  -1     5947.05     7267.32    133.26 o 
   2   4  -1     4260.34     5045.25     76.64 o 
   3   4  -1     3624.93     4291.15     58.40 o 
   4   4  -1      747.64      780.98     10.87 o 
   5   4  -1      265.76      294.48      4.13 o 
   6   4  -1      638.53      658.55      9.23 o 
   7   4  -1       99.72      111.66      1.89 o 
   8   4  -1      323.79      313.50      4.96 o 
   9   4  -1      372.47      383.15      5.56 o 
  10   4  -1      136.70      138.00      2.63 o 
  11   4  -1       21.17       21.59      1.41 o 
  12   4  -1       45.19       47.29      1.64 o 
  13   4  -1        0.23        2.93      0.76 o 
  14   4  -1      164.48      153.31      4.92 o 
   0   5  -1     7621.10     9918.97    194.37 o 
   1   5  -1     5319.83     6552.57     93.34 o 
   2   5  -1     5059.12     6087.65     82.94 o 
   3   5  -1     1191.59     1267.84     17.31 o 
   4   5  -1      428.28      421.37      5.93 o 
   5   5  -1      620.79      697.85      9.75 o 
   6   5  -1      146.76      171.82      2.56 o 
   7   5  -1       79.75       68.34      1.20 o 
   8   5  -1      326.77      321.41      5.05 o 
   9   5  -1      332.91      342.54      5.31 o 
  10   5  -1      581.96      541.16      8.93 o 
  11   5  -1       41.25       42.32      1.60 o 
  12   5  -1       21.21       23.72      1.29 o 
  13   5  -1       47.23       46.34      1.69 o 
  14   5  -1       12.16       22.96      1.75 o 
   1   6  -1      591.53      693.70     10.91 o 
   2   6  -1     3348.56     3846.14     64.68 o 
   3   6  -1     1149.09     1167.18     16.18 o 
   4   6  -1     3131.20     3528.82     48.86 o 
   5   6  -1      683.83      785.79     10.89 o 
   6   6  -1       11.64       10.89      0.42 o 
   7   6  -1       74.01       74.11      1.33 o 
   8   6  -1      255.79      259.84      4.13 o 
   9   6  -1      331.91      318.70      5.02 o 
  10   6  -1      148.62      148.19      2.74 o 
  11   6  -1      149.99      143.58      3.45 o 
  12   6  -1       55.87       48.84      1.67 o 
  13   6  -1       37.24       38.60      1.68 o 
  14   6  -1      105.62       98.56      3.15 o 
   0   7  -1     2463.67     2695.45     56.31 o 
   1   7  -1     2097.09     2198.95     37.52 o 
   2   7  -1     2065.79     2248.19     35.61 o 
   3   7  -1     2321.04     2740.16     37.64 o 
   4   7  -1      229.92      248.98      3.60 o 
   5   7  -1      129.15      114.77      1.78 o 
   6   7  -1      161.67      183.93      2.73 o 
   7   7  -1       31.99       31.01      0.97 o 
   8   7  -1      585.55      582.99      9.47 o 
   9   7  -1      224.63      218.71      3.76 o 
  10   7  -1      111.78       96.02      1.95 o 
  11   7  -1      705.07      646.10     10.53 o 
  12   7  -1       90.04       92.35      2.35 o 
  13   7  -1       51.08       44.52      1.68 o 
   1   8  -1      165.62      196.41      3.12 o 
   2   8  -1      344.90      383.22      7.25 o 
   3   8  -1      791.96      886.86     12.13 o 
   4   8  -1     3648.92     4235.46     71.95 o 
   5   8  -1      363.28      366.09      5.21 o 
   6   8  -1      485.58      453.03      6.47 o 
   7   8  -1       47.95       50.90      0.96 o 
   8   8  -1      134.39      139.37      2.51 o 
   9   8  -1      695.20      637.99     10.93 o 
  10   8  -1       57.16       50.80      1.29 o 
  11   8  -1      197.05      194.17      3.80 o 
  12   8  -1       26.87       36.73      2.38 o 
  13   8  -1       77.22       73.21      2.26 o 
   0   9  -1      204.54      180.00      5.37 o 
   1   9  -1     1767.40     1925.69     27.55 o 
   2   9  -1      384.55      345.15      4.90 o 
   3   9  -1      677.81      716.73     10.74 o 
   4   9  -1      119.94      111.27      1.76 o 
   5   9  -1       95.89      103.73      1.63 o 
   6   9  -1        8.83        9.98      0.40 o 
   7   9  -1      275.36      286.63      4.72 o 
   8   9  -1      754.92      732.95     11.68 o 
   9   9  -1      132.67      125.83      2.35 o 
  10   9  -1      125.71      117.80      2.26 o 
  11   9  -1       91.68       88.94      1.86 o 
  12   9  -1      250.88      232.89      4.11 o 
  13   9  -1        9.30        8.72      1.25 o 
   1  10  -1      265.66      289.79      4.30 o 
   2  10  -1      214.16      195.22      3.92 o 
   3  10  -1      483.68      504.94      7.04 o 
   4  10  -1      434.40      402.17      6.24 o 
   5  10  -1      430.13      440.78      6.43 o 
   6  10  -1      464.55      448.05      6.37 o 
   7  10  -1      173.78      174.27      2.98 o 
   8  10  -1     1102.88     1082.16     17.01 o 
   9  10  -1        9.97        9.67      0.58 o 
  10  10  -1      168.48      161.41      2.93 o 
  11  10  -1       98.87       88.15      1.86 o 
  12  10  -1       97.11      103.79      2.13 o 
  13  10  -1        1.66        0.62      0.70 o 
   0  11  -1     1993.07     2120.87     40.89 o 
   1  11  -1      533.94      493.91      7.99 o 
   2  11  -1      350.85      389.68      5.55 o 
   3  11  -1       23.46       24.94      0.59 o 
   4  11  -1       43.44       46.46      0.89 o 
   5  11  -1       46.62       41.59      0.84 o 
   6  11  -1       16.75       20.88      0.66 o 
   7  11  -1      613.94      605.85      9.80 o 
   8  11  -1      256.60      251.61      4.25 o 
   9  11  -1      113.91      102.56      1.94 o 
  10  11  -1       89.04       90.93      1.85 o 
  11  11  -1       10.24       11.69      0.78 o 
  12  11  -1      219.27      212.74      3.78 o 
  13  11  -1       30.23       23.89      1.21 o 
   1  12  -1      144.89      169.02      2.60 o 
   2  12  -1      203.19      204.61      3.11 o 
   3  12  -1       71.06       65.80      1.12 o 
   4  12  -1      297.50      268.39      3.85 o 
   5  12  -1      264.07      241.95      3.89 o 
   6  12  -1      470.64      459.78      7.54 o 
   7  12  -1      598.50      568.87      9.09 o 
   8  12  -1      210.47      208.77      3.54 o 
   9  12  -1       23.26       29.11      0.93 o 
  10  12  -1       41.74       40.97      1.37 o 
  11  12  -1        3.61        4.46      0.55 o 
  12  12  -1      130.37      138.79      3.33 o 
   0  13  -1      456.25      425.76      8.50 o 
   1  13  -1       94.90       83.47      1.38 o 
   2  13  -1      558.19      523.32      7.69 o 
   3  13  -1       84.92       81.41      1.36 o 
   4  13  -1       44.41       39.69      0.81 o 
   5  13  -1      109.41      100.15      1.64 o 
   6  13  -1       49.99       50.53      1.44 o 
   7  13  -1        9.13       11.95      1.86 o 
   8  13  -1      147.07      141.16      2.60 o 
   9  13  -1      207.62      197.11      3.46 o 
  10  13  -1       45.78       44.99      1.23 o 
  11  13  -1       53.73       52.84      1.45 o 
  12  13  -1       77.47       90.81      2.08 o 
   1  14  -1       75.72       75.78      1.33 o 
   2  14  -1       11.60       12.66      0.51 o 
   3  14  -1      115.88      115.61      1.92 o 
   4  14  -1       46.50       47.28      0.92 o 
   5  14  -1       18.36       18.40      0.68 o 
   6  14  -1      361.27      334.62      6.08 o 
   7  14  -1      411.65      387.81      6.37 o 
   8  14  -1       47.64       47.94      1.20 o 
   9  14  -1       85.66       88.02      1.80 o 
  10  14  -1       10.65       13.18      0.74 o 
  11  14  -1       57.25       62.13      1.62 o 
  12  14  -1      108.64       98.69      2.25 o 
   0  15  -1      878.50      847.92     18.58 o 
   1  15  -1      228.10      214.02      3.32 o 
   2  15  -1      373.76      344.07      5.13 o 
   3  15  -1       70.54       74.04      1.34 o 
   4  15  -1       41.12       40.05      0.87 o 
   5  15  -1       28.88       26.18      1.29 o 
   6  15  -1      251.10      236.89      4.09 o 
   7  15  -1      127.39      124.95      2.32 o 
   8  15  -1       46.40       43.65      1.16 o 
   9  15  -1       91.86       91.68      2.02 o 
  10  15  -1       61.94       61.36      1.56 o 
  11  15  -1      109.02      102.42      2.28 o 
   1  16  -1      118.21      117.83      2.16 o 
   2  16  -1       66.21       69.40      1.27 o 
   3  16  -1      100.95       98.50      1.75 o 
   4  16  -1      141.14      128.60      2.32 o 
   5  16  -1        9.22        9.47      0.60 o 
   6  16  -1      183.72      175.72      3.17 o 
   7  16  -1      168.76      154.82      3.13 o 
   8  16  -1      135.60      134.33      2.71 o 
   9  16  -1       27.12       21.67      0.96 o 
  10  16  -1       29.33       28.54      1.08 o 
  11  16  -1        0.29        1.14      0.55 o 
   0  17  -1      784.51      770.25     17.04 o 
   1  17  -1      329.38      317.57      5.30 o 
   2  17  -1      162.51      150.05      2.66 o 
   3  17  -1      306.67      297.64      4.59 o 
   4  17  -1        1.40        2.31      0.44 o 
   5  17  -1      118.90      113.67      2.18 o 
   6  17  -1      103.33       99.76      1.99 o 
   7  17  -1        7.24        8.55      0.62 o 
   8  17  -1       46.48       46.42      1.31 o 
   9  17  -1       58.24       58.67      1.53 o 
  10  17  -1        2.31        1.41      0.54 o 
  11  17  -1       12.17       12.93      0.83 o 
   1  18  -1      210.85      199.53      3.45 o 
   2  18  -1        1.33        1.95      0.40 o 
   3  18  -1       54.27       55.58      1.28 o 
   4  18  -1      373.57      373.57      6.74 o 
   5  18  -1      361.81      356.89      6.51 o 
   6  18  -1       54.42       55.31      1.56 o 
   7  18  -1       68.68       68.60      1.65 o 
   8  18  -1       12.25       14.18      0.76 o 
   9  18  -1        9.62        7.49      0.68 o 
  10  18  -1       15.66       14.06      0.92 o 
   0  19  -1        5.09        3.70      0.63 o 
   1  19  -1      182.43      171.03      2.99 o 
   2  19  -1      258.50      255.26      4.42 o 
   3  19  -1      310.27      307.61      6.16 o 
   4  19  -1       47.05       48.53      1.53 o 
   5  19  -1       66.05       69.77      1.70 o 
   6  19  -1      203.34      206.34      3.91 o 
   7  19  -1       31.33       29.08      1.07 o 
   8  19  -1       35.30       33.93      1.17 o 
   9  19  -1       54.12       54.48      1.52 o 
  10  19  -1        5.11        3.84      0.63 o 
   1  20  -1       13.14       13.37      0.67 o 
   2  20  -1      110.51      111.57      2.12 o 
   3  20  -1      687.61      668.69     12.59 o 
   4  20  -1        1.14        2.50      0.58 o 
   5  20  -1      399.11      397.10      9.96 o 
   6  20  -1      164.26      174.98      3.73 o 
   7  20  -1       33.05       33.91      1.18 o 
   8  20  -1       20.98       23.82      1.01 o 
   9  20  -1        2.38        3.77      0.62 o 
   0  21  -1       10.21       11.42      0.86 o 
   1  21  -1       95.26       93.69      1.85 o 
   2  21  -1       32.18       32.79      1.67 o 
   3  21  -1      109.86      119.54      2.79 o 
   4  21  -1       38.92       37.65      1.33 o 
   5  21  -1       20.17       23.31      1.12 o 
   6  21  -1       10.97       12.36      1.27 o 
   7  21  -1       68.59       72.04      1.95 o 
   8  21  -1        4.35        3.77      0.68 o 
   1  22  -1       34.60       34.23      1.04 o 
   2  22  -1       19.89       18.58      0.98 o 
   3  22  -1      177.30      182.80      3.85 o 
   4  22  -1       16.99       17.38      0.98 o 
   5  22  -1       70.43       81.79      2.09 o 
   6  22  -1       57.33       56.78      1.70 o 
   7  22  -1       35.69       39.13      1.43 o 
   8  22  -1       15.74       16.02      1.14 o 
   0  23  -1       40.01       40.53      1.61 o 
   1  23  -1       87.00       88.16      1.97 o 
   2  23  -1       10.03       11.08      0.79 o 
   3  23  -1        2.95        6.09      0.69 o 
   4  23  -1       19.43       18.54      0.99 o 
   5  23  -1        1.97        2.16      0.64 o 
   6  23  -1       21.07       21.01      1.09 o 
   7  23  -1        8.81        8.99      0.81 o 
   1  24  -1       12.77       14.26      0.85 o 
   2  24  -1        4.78        3.65      0.63 o 
   3  24  -1       79.44       80.15      2.10 o 
   4  24  -1        3.30        2.64      0.65 o 
   5  24  -1       22.11       27.17      1.22 o 
   6  24  -1       14.34       18.24      1.05 o 
   0  25  -1       16.27       18.12      1.40 o 
   1  25  -1       21.84       24.09      1.15 o 
   2  25  -1        6.57        7.54      0.75 o 
   3  25  -1       33.72       39.67      1.42 o 
   4  25  -1       12.48       12.17      0.89 o 
   5  25  -1        5.12        5.93      0.77 o 
   1  26  -1        1.82        1.72      0.61 o 
   2  26  -1        2.46        2.14      0.64 o 
   3  26  -1       28.50       34.04      1.36 o 
   2   0   0     6038.77     6490.49    277.31 o 
   4   0   0       18.55       17.49      0.98 o 
   6   0   0     1694.43     1959.05     38.47 o 
   8   0   0      270.92      393.04      7.91 o 
  10   0   0       90.56       95.08      5.24 o 
  12   0   0      175.58      194.13      8.07 o 
  14   0   0        1.83        5.79      1.85 o 
   1   1   0        4.73        0.39      0.13 o 
   2   1   0     4368.69     4737.41    279.51 o 
   3   1   0       89.69       97.70      2.91 o 
   4   1   0     5275.03     6224.52     97.33 o 
   5   1   0      548.26      612.29     10.01 o 
   6   1   0       59.86       94.04      1.52 o 
   7   1   0      246.46      270.68      3.89 o 
   8   1   0      800.22      867.47     12.16 o 
   9   1   0      155.94      160.77      2.75 o 
  10   1   0        1.28        0.57      0.51 o 
  11   1   0       25.86       19.54      1.04 o 
  12   1   0      546.68      532.24     10.45 o 
  13   1   0        6.64        7.55      0.86 o 
  14   1   0      115.49      103.36      2.67 o 
   0   2   0    11911.11       -1.32      2.33 o 
   1   2   0      686.50       -0.10      0.10 o 
   2   2   0      121.72       83.49      4.68 o 
   3   2   0     2154.06     2275.26     40.43 o 
   4   2   0     2078.67     2145.12     33.30 o 
   5   2   0       78.60       69.19      1.15 o 
   6   2   0      728.53      876.23     12.22 o 
   7   2   0      204.59      241.67      3.49 o 
   8   2   0       52.52       45.41      0.85 o 
   9   2   0       13.01       13.87      0.75 o 
  10   2   0      184.09      178.89      3.63 o 
  11   2   0        3.06        2.40      0.63 o 
  12   2   0      466.88      483.34      9.57 o 
  13   2   0        3.82        3.42      0.78 o 
  14   2   0        3.99        8.72      1.12 o 
   2   3   0     2796.69     2720.35     94.41 o 
   3   3   0     4392.19     4788.51    117.53 o 
   4   3   0      723.28      722.44     10.72 o 
   5   3   0      156.01      152.86      2.87 o 
   6   3   0     4223.79     4926.03     68.64 o 
   7   3   0      117.46      120.96      1.83 o 
   8   3   0      715.76      642.42     10.14 o 
   9   3   0      164.63      173.48      3.04 o 
  10   3   0       57.58       44.39      1.12 o 
  11   3   0       98.69       81.26      3.56 o 
  12   3   0      169.40      183.59      4.29 o 
  13   3   0       10.15       11.01      0.94 o 
  14   3   0      124.17      119.13      2.95 o 
   0   4   0      353.13      321.95     14.41 o 
   2   4   0     3451.74     3689.98    130.81 o 
   3   4   0      189.53      174.37      4.15 o 
   4   4   0       23.64       37.54      0.87 o 
   5   4   0       71.85       77.79      1.29 o 
   6   4   0      558.75      595.02      8.89 o 
   7   4   0       18.85        9.94      0.36 o 
   8   4   0      686.07      732.62     12.72 o 
   9   4   0        9.05        8.10      0.51 o 
  10   4   0      125.45      132.44      3.45 o 
  11   4   0      183.64      159.66      3.24 o 
  12   4   0      591.92      559.26     12.03 o 
  13   4   0       94.59       77.88      2.17 o 
  14   4   0       67.58       80.32      3.32 o 
   1   5   0      131.92      110.62      6.16 o 
   2   5   0     1468.56     1347.40     42.66 o 
   3   5   0      708.08      667.05     12.44 o 
   4   5   0      710.80      649.72     10.61 o 
   5   5   0      117.13      120.57      2.07 o 
   6   5   0     2284.80     2451.37     45.72 o 
   7   5   0       93.42      107.81      1.77 o 
   8   5   0      894.20      902.06     14.39 o 
   9   5   0        3.18        1.62      0.32 o 
  10   5   0       85.04       73.55      1.54 o 
  11   5   0       24.02       24.92      1.42 o 
  12   5   0        0.86        5.06      1.32 o 
  13   5   0        6.67        5.73      0.90 o 
  14   5   0       25.22       33.90      1.65 o 
   0   6   0     3963.19     3320.73     92.46 o 
   1   6   0       15.26       18.27      0.54 o 
   2   6   0       12.51        7.45      0.36 o 
   3   6   0      262.57      286.91      4.64 o 
   4   6   0       21.95       26.74      0.76 o 
   5   6   0       19.38       12.73      0.44 o 
   6   6   0      232.48      207.52      3.43 o 
   7   6   0       27.17       36.29      0.85 o 
   8   6   0      220.71      221.24      3.72 o 
   9   6   0      100.51      103.34      1.95 o 
  10   6   0      142.76      151.38      2.88 o 
  11   6   0      233.88      212.77      5.45 o 
  12   6   0      352.09      321.59      5.90 o 
  13   6   0        0.56        0.66      0.81 o 
  14   6   0      120.20      111.07      3.93 o 
   1   7   0     1622.77     1638.91     24.17 o 
   2   7   0      166.84      179.48      3.01 o 
   3   7   0     1787.68     1722.01     27.15 o 
   4   7   0     1279.55     1335.11     21.07 o 
   5   7   0       35.50       29.51      0.69 o 
   6   7   0      752.94      661.62     11.18 o 
   7   7   0       27.84       23.95      0.69 o 
   8   7   0      176.90      157.13      3.22 o 
   9   7   0        0.55       -0.10      0.33 o 
  10   7   0      168.32      171.51      3.33 o 
  11   7   0      756.32      702.51     12.01 o 
  12   7   0       37.06       45.11      2.92 o 
  13   7   0       33.67       25.85      1.58 o 
  14   7   0       57.53       72.21      4.34 o 
   0   8   0     2205.46     2189.08     42.86 o 
   1   8   0      239.76      223.42      3.15 o 
   2   8   0     1932.85     1877.52     32.45 o 
   3   8   0       49.44       48.24      0.88 o 
   4   8   0       82.31       69.56      1.27 o 
   5   8   0        3.65        1.76      0.23 o 
   6   8   0        0.37        1.03      0.26 o 
   7   8   0       13.52        8.62      0.43 o 
   8   8   0       36.50       32.44      0.88 o 
   9   8   0        0.07        0.16      0.41 o 
  10   8   0      413.16      395.13      6.52 o 
  11   8   0      845.01      861.83     13.86 o 
  12   8   0       98.89      118.33      2.53 o 
  13   8   0        1.75        2.85      0.89 o 
  14   8   0        8.88       13.72      2.69 o 
   1   9   0      277.80      304.12      4.75 o 
   2   9   0      228.47      206.89      2.94 o 
   3   9   0      640.86      595.39      8.85 o 
   4   9   0       14.28        8.86      0.36 o 
   5   9   0       80.19       90.48      1.63 o 
   6   9   0      775.08      734.40     11.80 o 
   7   9   0       63.97       64.90      1.62 o 
   8   9   0      175.28      166.10      3.91 o 
   9   9   0      241.88      214.45      4.35 o 
  11   9   0      125.16      158.06      4.14 o 
  12   9   0      332.74      297.61      5.79 o 
  13   9   0       11.46       10.57      0.99 o 
   0  10   0     4024.16     4210.25    110.88 o 
   1  10   0       69.59       70.15      1.18 o 
   2  10   0      297.70      237.22      4.67 o 
   3  10   0        2.74        6.11      0.26 o 
   4  10   0     1026.99     1008.95     18.18 o 
   5  10   0     1139.54     1027.28     16.24 o 
   6  10   0      159.78      158.72      2.73 o 
   7  10   0      160.41      160.38      2.78 o 
   8  10   0        4.12        4.08      0.41 o 
   9  10   0       82.00       81.99      1.66 o 
  10  10   0      856.48      829.39     15.81 o 
  11  10   0      906.38      854.35     14.73 o 
  12  10   0       10.15       14.05      1.20 o 
  13  10   0       71.43       49.31      1.65 o 
   1  11   0      805.35      826.42     11.46 o 
   2  11   0     2217.87     2292.29     31.64 o 
   3  11   0      341.20      312.30      4.57 o 
   4  11   0       20.27       14.34      0.58 o 
   5  11   0       81.17       79.55      1.51 o 
   6  11   0      907.88      917.40     14.60 o 
   7  11   0        2.39        2.39      0.39 o 
   8  11   0       10.86       11.83      0.58 o 
   9  11   0       16.56       18.14      0.77 o 
  10  11   0       22.47       25.15      1.88 o 
  11  11   0       84.84       96.29      3.77 o 
  12  11   0       60.98       54.03      1.89 o 
  13  11   0       20.37       25.84      2.01 o 
   0  12   0     1053.78     1028.93     25.93 o 
   1  12   0      704.76      664.41      9.25 o 
   2  12   0     1024.57      993.72     13.80 o 
   3  12   0      273.52      251.18      3.80 o 
   4  12   0      729.04      710.11      9.92 o 
   5  12   0      779.58      819.62     14.80 o 
   6  12   0     1635.73     1575.56     24.91 o 
   7  12   0       80.63       81.09      1.99 o 
   8  12   0       20.86       25.99      1.18 o 
   9  12   0       73.71       63.76      1.52 o 
  10  12   0      107.29      105.37      3.05 o 
  11  12   0       24.04       26.76      1.25 o 
  12  12   0        1.10        1.49      0.73 o 
  13  12   0        0.17        1.11      0.65 o 
   1  13   0        3.96        5.73      0.55 o 
   2  13   0      436.11      385.02      5.45 o 
   3  13   0      100.89       86.09      1.36 o 
   4  13   0      598.00      575.66      8.63 o 
   5  13   0      290.16      296.85      5.21 o 
   6  13   0     2116.88     2147.40     43.91 o 
   7  13   0       23.44       21.94      1.04 o 
   8  13   0      721.62      670.24     11.55 o 
   9  13   0       24.89       24.76      1.44 o 
  10  13   0       18.99       21.29      1.71 o 
  11  13   0       14.55       15.42      0.93 o 
  12  13   0        0.03       -0.10      0.60 o 
   0  14   0     2889.25     3186.13     62.41 o 
   1  14   0      508.10      489.00      6.89 o 
   2  14   0      792.11      826.42     11.53 o 
   3  14   0      136.31      121.07      1.86 o 
   4  14   0       94.15       85.80      1.75 o 
   5  14   0        4.63        5.85      0.62 o 
   6  14   0       22.59       36.62      1.63 o 
   7  14   0        3.61        3.73      0.49 o 
   8  14   0      614.78      584.67     10.17 o 
   9  14   0      172.89      149.94      2.92 o 
  10  14   0      189.19      185.78      3.56 o 
  11  14   0       10.53       10.26      0.81 o 
  12  14   0        0.27        0.91      0.60 o 
   1  15   0       43.75       43.92      0.84 o 
   2  15   0       15.76       16.17      0.50 o 
   3  15   0      653.04      637.42      8.96 o 
   4  15   0        4.53        5.09      0.63 o 
   5  15   0      335.43      304.65      5.41 o 
   6  15   0      932.04      880.09     15.09 o 
   7  15   0       13.97       16.65      1.00 o 
   8  15   0       40.69       44.88      1.44 o 
   9  15   0       40.22       34.85      1.17 o 
  10  15   0       55.48       62.78      1.97 o 
  11  15   0        2.02        3.72      0.66 o 
  12  15   0       24.69       26.57      1.28 o 
   0  16   0       19.71       22.39      0.82 o 
   1  16   0      169.46      168.59      2.53 o 
   2  16   0       65.23       59.92      1.06 o 
   3  16   0       15.08       15.56      0.61 o 
   4  16   0       35.28       35.70      0.98 o 
   5  16   0        4.60        6.66      0.55 o 
   6  16   0      395.89      390.24      6.90 o 
   7  16   0      334.99      317.08      5.70 o 
   8  16   0      340.40      314.91      5.68 o 
   9  16   0       95.96       90.22      1.99 o 
  10  16   0      194.57      194.88      4.63 o 
  11  16   0       15.98       14.21      0.95 o 
   1  17   0      121.87      117.77      1.85 o 
   2  17   0      151.18      150.23      2.42 o 
   3  17   0        4.54        3.14      0.38 o 
   4  17   0      175.25      170.58      3.20 o 
   5  17   0      414.23      400.73      7.06 o 
   6  17   0        0.07        0.47      0.71 o 
   7  17   0      210.51      211.49      4.01 o 
   8  17   0      102.67      103.31      2.20 o 
   9  17   0       14.31       15.42      1.40 o 
  10  17   0       10.54       11.32      1.29 o 
  11  17   0        3.70        3.00      0.66 o 
   0  18   0      129.96      128.40      2.83 o 
   1  18   0        4.59        3.23      0.31 o 
   2  18   0       46.59       46.23      0.98 o 
   3  18   0       38.42       36.53      1.02 o 
   4  18   0      105.14      100.03      2.07 o 
   5  18   0       18.87       20.64      0.85 o 
   6  18   0        0.04       -0.63      0.63 o 
   7  18   0      150.79      144.92      2.87 o 
   8  18   0        0.31        0.56      0.50 o 
   9  18   0       61.83       61.47      1.79 o 
  10  18   0       22.51       24.48      1.36 o 
   1  19   0       48.35       45.46      0.97 o 
   2  19   0       37.17       34.60      0.99 o 
   3  19   0       16.90       15.24      0.70 o 
   4  19   0       57.63       61.03      1.47 o 
   5  19   0      122.17      117.45      2.40 o 
   6  19   0        0.03       -0.43      0.43 o 
   7  19   0       87.29       90.67      2.01 o 
   8  19   0        0.01       -0.51      0.51 o 
   9  19   0       71.61       67.24      1.93 o 
  10  19   0        0.32        0.10      0.58 o 
   0  20   0       72.76       65.21      1.93 o 
   1  20   0      137.96      137.55      2.43 o 
   2  20   0       63.78       62.22      1.45 o 
   3  20   0       14.06       13.47      0.70 o 
   4  20   0       99.48       97.41      2.08 o 
   5  20   0       66.07       66.77      1.61 o 
   6  20   0        0.17       -0.26      0.47 o 
   7  20   0       23.07       24.24      1.06 o 
   8  20   0        5.65        5.65      0.68 o 
   9  20   0        5.32        5.98      0.73 o 
   1  21   0        0.38        0.89      0.36 o 
   2  21   0        4.93        6.11      0.57 o 
   3  21   0       29.92       26.84      1.19 o 
   4  21   0       10.28       10.63      0.67 o 
   5  21   0      152.74      164.41      3.23 o 
   6  21   0       37.66       35.61      1.30 o 
   7  21   0       32.45       31.28      1.28 o 
   8  21   0        2.72        3.81      0.67 o 
   9  21   0       44.14       42.88      1.53 o 
   0  22   0        3.97        3.46      0.60 o 
   1  22   0       73.17       77.23      1.90 o 
   2  22   0        0.10       -0.45      0.45 o 
   3  22   0       63.45       66.03      1.76 o 
   4  22   0      120.45      133.38      2.97 o 
   5  22   0      137.73      156.97      3.13 o 
   6  22   0        1.66        1.80      0.58 o 
   7  22   0       33.77       34.90      1.38 o 
   8  22   0       60.48       60.39      1.85 o 
   1  23   0       68.09       69.86      1.82 o 
   2  23   0        9.07        9.09      0.71 o 
   3  23   0       61.47       59.50      1.69 o 
   4  23   0      152.07      170.97      3.68 o 
   5  23   0      328.56      361.27      7.11 o 
   6  23   0        9.04       11.74      0.89 o 
   7  23   0        1.85        3.31      0.70 o 
   0  24   0      132.69      133.88      5.54 o 
   1  24   0       53.30       64.06      1.74 o 
   2  24   0        1.50        1.01      0.57 o 
   3  24   0      148.13      158.19      3.43 o 
   4  24   0        4.52        7.55      1.03 o 
   5  24   0       34.36       44.05      1.63 o 
   6  24   0       79.77       79.50      2.53 o 
   1  25   0       40.34       43.69      1.62 o 
   2  25   0      111.89      114.45      2.64 o 
   3  25   0        2.73        5.68      0.70 o 
   4  25   0       46.95       56.15      1.84 o 
   5  25   0       80.25       86.82      2.67 o 
   0  26   0       62.72       67.35      3.49 o 
   1  26   0       27.78       29.53      1.65 o 
   2  26   0        0.19        1.43      0.59 o 
   3  26   0       20.92       25.98      1.22 o 
   4  26   0       47.03       48.40      1.87 o 
   1  27   0        6.34        6.81      0.99 o 
   4   0   1     2739.89     3103.59    100.44 o 
   6   0   1      507.30      490.46     12.72 o 
   8   0   1      501.19      492.94     11.37 o 
  10   0   1       86.71       93.49      4.08 o 
  12   0   1       94.66      115.89      6.04 o 
  14   0   1      110.09      104.19      3.84 o 
   3   1   1       66.60       76.88      3.99 o 
   4   1   1      947.27      973.04     25.48 o 
   5   1   1      155.56      152.72      3.18 o 
   6   1   1       24.47       27.99      0.76 o 
   7   1   1       19.07       20.86      0.78 o 
   8   1   1      659.37      674.05     11.37 o 
   9   1   1       34.49       34.29      0.83 o 
  10   1   1      781.77      789.13     12.65 o 
  11   1   1        4.71        3.69      0.77 o 
  12   1   1      368.61      351.85      7.85 o 
  13   1   1       53.73       54.24      1.80 o 
  14   1   1       72.68       87.83      2.46 o 
   3   2   1      340.14      348.32      9.63 o 
   4   2   1     1787.64     1806.17     36.57 o 
   5   2   1       94.03       95.40      2.09 o 
   6   2   1     1672.95     1726.95     32.01 o 
   7   2   1      876.70      937.06     15.73 o 
   8   2   1       72.29       76.76      1.52 o 
   9   2   1       68.00       66.29      1.45 o 
  10   2   1      141.56      156.11      4.25 o 
  11   2   1       36.91       33.23      1.08 o 
  12   2   1        3.64        5.50      1.21 o 
  13   2   1       61.16       62.65      1.94 o 
  14   2   1      147.99      145.25      3.90 o 
   1   3   1      461.78      410.38     20.89 o 
   2   3   1    11647.30    16088.95   1192.73 o 
   3   3   1      482.41      466.01     10.56 o 
   4   3   1     1461.54     1533.00     30.50 o 
   5   3   1      436.46      452.44      8.39 o 
   6   3   1      110.41      124.24      2.37 o 
   7   3   1      253.26      293.98      5.09 o 
   8   3   1      359.41      367.45      6.58 o 
   9   3   1       34.88       41.01      1.61 o 
  10   3   1     1072.45     1050.53     19.32 o 
  11   3   1       43.14       41.88      1.30 o 
  12   3   1      127.52      127.18      3.27 o 
  13   3   1       92.04       88.78      2.60 o 
   1   4   1     5943.11     6786.82    323.79 o 
   2   4   1     4224.77     4672.58     96.11 o 
   3   4   1     3639.12     4093.86     82.69 o 
   4   4   1      771.68      783.92     13.18 o 
   5   4   1      259.21      282.84      4.96 o 
   6   4   1      622.87      636.31     10.96 o 
   7   4   1      100.04      111.00      1.93 o 
   8   4   1      335.07      320.31      5.42 o 
   9   4   1      369.84      360.37      7.26 o 
  10   4   1      139.61      147.50      3.80 o 
  11   4   1       21.07       19.67      0.86 o 
  12   4   1       43.04       40.43      1.57 o 
  13   4   1        0.21        2.36      1.09 o 
  14   4   1      165.30      156.08      4.55 o 
   1   5   1     5348.95     6305.61    157.06 o 
   2   5   1     4976.37     5796.60    117.18 o 
   3   5   1     1184.09     1216.63     22.62 o 
   4   5   1      441.09      421.05      7.17 o 
   5   5   1      620.08      695.92     11.08 o 
   6   5   1      149.23      175.58      3.09 o 
   7   5   1       80.81       70.73      1.31 o 
   8   5   1      331.92      322.55      5.19 o 
   9   5   1      327.39      329.45      7.43 o 
  10   5   1      589.13      559.61     10.14 o 
  11   5   1       43.25       39.22      1.49 o 
  12   5   1       22.71       26.07      1.15 o 
  13   5   1       47.08       45.98      2.65 o 
  14   5   1       12.92       24.02      4.55 o 
   1   6   1      595.19      651.59     18.74 o 
   2   6   1     3335.64     3768.85     68.96 o 
   3   6   1     1163.85     1170.03     21.20 o 
   4   6   1     3152.82     3519.10     59.12 o 
   5   6   1      669.38      770.33     12.37 o 
   6   6   1       16.09       15.57      0.51 o 
   7   6   1       73.65       73.92      1.41 o 
   8   6   1      262.72      259.53      4.58 o 
   9   6   1      334.68      315.37      5.56 o 
  10   6   1      150.31      155.44      3.11 o 
  11   6   1      150.53      144.33      4.20 o 
  12   6   1       52.37       43.57      1.54 o 
  13   6   1       37.05       41.05      2.56 o 
  14   6   1      105.82      102.07      3.34 o 
   0   7   1     2426.50     2475.34     76.93 o 
   1   7   1     2087.37     2133.67     47.52 o 
   2   7   1     2061.11     2152.77     51.32 o 
   3   7   1     2299.01     2663.52     49.13 o 
   4   7   1      231.53      251.64      4.36 o 
   5   7   1      129.79      118.23      2.02 o 
   6   7   1      162.20      183.85      3.09 o 
   7   7   1       32.42       28.59      0.77 o 
   8   7   1      584.04      587.97     10.00 o 
   9   7   1      220.27      220.04      3.95 o 
  10   7   1      116.62      103.48      2.44 o 
  11   7   1      715.87      653.17     13.09 o 
  12   7   1       91.78       94.60      2.48 o 
  13   7   1       49.52       44.06      1.71 o 
   1   8   1      168.03      191.24      3.07 o 
   2   8   1      362.96      386.62      6.26 o 
   3   8   1      780.72      851.86     14.72 o 
   4   8   1     3602.50     4174.18     70.89 o 
   5   8   1      364.53      365.41      5.90 o 
   6   8   1      491.03      458.82      7.33 o 
   7   8   1       47.43       48.49      1.06 o 
   8   8   1      134.09      138.50      2.48 o 
   9   8   1      701.12      626.81     12.73 o 
  10   8   1       57.90       54.52      1.61 o 
  11   8   1      197.90      197.62      6.97 o 
  12   8   1       28.81       36.66      1.57 o 
  13   8   1       77.52       79.03      2.17 o 
   0   9   1      222.93      192.01      4.16 o 
   1   9   1     1776.19     1866.50     30.12 o 
   2   9   1      399.86      347.99      6.17 o 
   3   9   1      664.51      691.86     11.96 o 
   4   9   1      124.89      118.83      2.14 o 
   5   9   1       96.51      102.29      1.82 o 
   6   9   1        8.06        8.89      0.44 o 
   7   9   1      277.80      280.32      4.69 o 
   8   9   1      744.20      718.81     12.46 o 
   9   9   1      128.19      129.66      4.32 o 
  10   9   1      124.00      116.29      3.16 o 
  11   9   1       94.68       89.76      3.08 o 
  12   9   1      252.05      236.10      5.10 o 
  13   9   1        9.71       10.08      1.23 o 
   1  10   1      263.16      282.37      4.03 o 
   2  10   1      224.50      202.96      3.00 o 
   3  10   1      486.05      491.85      8.53 o 
   4  10   1      429.59      388.54      6.84 o 
   5  10   1      438.04      446.56      7.64 o 
   6  10   1      477.39      446.74      7.74 o 
   7  10   1      167.72      164.93      3.14 o 
   8  10   1     1081.60     1037.36     21.11 o 
   9  10   1        9.45        8.52      0.69 o 
  10  10   1      169.30      160.29      3.62 o 
  11  10   1       98.71       91.01      2.33 o 
  12  10   1      100.55      106.70      4.98 o 
  13  10   1        1.80        2.59      0.72 o 
   0  11   1     1983.46     2061.87     43.25 o 
   1  11   1      542.47      489.95      6.86 o 
   2  11   1      374.42      394.65      5.80 o 
   3  11   1       25.54       26.00      0.70 o 
   4  11   1       46.69       50.02      1.05 o 
   5  11   1       47.11       39.85      1.00 o 
   6  11   1       15.81       17.52      0.81 o 
   7  11   1      614.81      609.48     11.27 o 
   8  11   1      264.39      247.17      5.29 o 
   9  11   1      107.99       91.00      2.37 o 
  10  11   1       84.27       87.56      2.61 o 
  11  11   1        9.45       11.80      0.87 o 
  12  11   1      215.21      209.22      4.75 o 
  13  11   1       30.78       26.37      1.32 o 
   1  12   1      143.28      162.82      2.42 o 
   2  12   1      194.25      190.57      2.99 o 
   3  12   1       70.30       65.23      1.11 o 
   4  12   1      290.75      259.58      4.66 o 
   5  12   1      258.77      233.17      4.25 o 
   6  12   1      488.51      466.29      8.04 o 
   7  12   1      597.32      546.16     11.27 o 
   8  12   1      206.24      194.81      4.39 o 
   9  12   1       21.59       26.22      1.33 o 
  10  12   1       41.12       39.80      1.53 o 
  11  12   1        3.54        3.59      0.68 o 
  12  12   1      133.77      151.42      7.68 o 
   0  13   1      453.05      422.79      8.47 o 
   1  13   1      102.84       89.44      1.36 o 
   2  13   1      550.26      510.18      7.25 o 
   3  13   1       88.20       85.03      1.50 o 
   4  13   1       44.86       38.79      0.96 o 
   5  13   1      110.24      101.35      1.99 o 
   6  13   1       49.13       46.61      1.40 o 
   7  13   1        9.86       10.68      0.76 o 
   8  13   1      155.21      142.24      3.22 o 
   9  13   1      203.52      191.93      4.28 o 
  10  13   1       48.19       50.65      2.60 o 
  11  13   1       56.34       54.44      1.76 o 
  12  13   1       73.74       91.18      3.42 o 
   1  14   1       77.34       74.57      1.22 o 
   2  14   1       13.68       13.85      0.45 o 
   3  14   1      111.26      111.50      2.15 o 
   4  14   1       46.61       46.08      1.10 o 
   5  14   1       16.70       16.51      0.67 o 
   6  14   1      370.69      347.49      6.99 o 
   7  14   1      415.80      379.47      7.90 o 
   8  14   1       46.86       44.37      1.75 o 
   9  14   1       85.09       83.08      2.64 o 
  10  14   1       10.35       13.70      1.86 o 
  11  14   1       57.39       61.89      2.85 o 
  12  14   1      109.22      104.25      3.89 o 
   0  15   1      868.85      828.22     16.57 o 
   1  15   1      227.74      211.14      3.11 o 
   2  15   1      368.53      332.95      4.82 o 
   3  15   1       68.84       71.19      1.42 o 
   4  15   1       43.31       42.03      1.05 o 
   5  15   1       29.23       26.64      1.51 o 
   6  15   1      254.43      242.17      5.59 o 
   7  15   1      127.25      121.38      5.12 o 
   8  15   1       45.67       43.11      2.31 o 
   9  15   1       92.37       93.02      3.26 o 
  10  15   1       62.85       61.56      1.82 o 
  11  15   1      111.63      109.01      2.67 o 
   1  16   1      120.12      122.72      1.87 o 
   2  16   1       62.27       63.68      1.22 o 
   3  16   1      104.62      101.55      1.86 o 
   4  16   1      137.39      127.59      2.46 o 
   5  16   1        9.14        9.00      0.63 o 
   6  16   1      192.41      184.79      3.93 o 
   7  16   1      167.24      154.85      3.48 o 
   8  16   1      134.38      134.16      3.11 o 
   9  16   1       28.56       25.91      1.85 o 
  10  16   1       29.77       30.08      2.76 o 
  11  16   1        0.32        1.31      0.71 o 
   0  17   1      769.72      760.43     15.16 o 
   1  17   1      335.72      331.69      4.69 o 
   2  17   1      165.78      153.68      2.66 o 
   3  17   1      300.29      295.25      4.91 o 
   4  17   1        1.65        1.71      0.38 o 
   5  17   1      117.82      118.22      2.70 o 
   6  17   1      103.06      103.96      2.47 o 
   7  17   1        7.75        8.27      0.87 o 
   8  17   1       45.91       48.62      2.96 o 
   9  17   1       58.54       59.47      1.75 o 
  10  17   1        2.78        2.78      0.68 o 
  11  17   1       11.11       12.00      0.91 o 
   1  18   1      212.69      206.90      3.02 o 
   2  18   1        1.04        2.14      0.38 o 
   3  18   1       49.81       55.52      1.60 o 
   4  18   1      370.96      388.04      7.12 o 
   5  18   1      371.92      376.19      7.55 o 
   6  18   1       55.28       57.82      1.68 o 
   7  18   1       65.29       69.73      2.34 o 
   8  18   1       12.34       12.51      0.85 o 
   9  18   1       10.32        8.67      0.82 o 
  10  18   1       15.80       14.09      0.99 o 
   0  19   1        4.88        4.96      0.48 o 
   1  19   1      173.09      171.47      2.98 o 
   2  19   1      261.89      275.97      4.48 o 
   3  19   1      312.93      320.92      5.25 o 
   4  19   1       46.63       53.21      1.54 o 
   5  19   1       66.80       74.14      1.97 o 
   6  19   1      202.11      206.14      4.51 o 
   7  19   1       32.84       32.32      1.28 o 
   8  19   1       36.37       36.29      1.36 o 
   9  19   1       56.11       57.78      1.75 o 
  10  19   1        4.46        3.84      0.72 o 
   1  20   1       13.86       16.73      0.79 o 
   2  20   1      108.73      111.19      2.09 o 
   3  20   1      672.02      669.38     13.41 o 
   4  20   1        0.75        4.70      1.21 o 
   5  20   1      409.56      410.51      8.34 o 
   6  20   1      164.68      173.56      3.93 o 
   7  20   1       34.22       36.80      1.38 o 
   8  20   1       20.40       22.44      1.16 o 
   9  20   1        2.34        4.28      0.69 o 
   0  21   1       11.35       11.78      0.69 o 
   1  21   1       91.45       93.50      1.82 o 
   2  21   1       32.16       32.12      1.89 o 
   3  21   1      114.41      130.33      2.91 o 
   4  21   1       39.37       35.41      1.33 o 
   5  21   1       20.39       21.06      1.34 o 
   6  21   1       10.88        9.87      0.81 o 
   7  21   1       68.95       70.80      2.04 o 
   8  21   1        4.14        4.06      0.73 o 
   1  22   1       35.58       36.01      1.09 o 
   2  22   1       20.52       18.63      0.95 o 
   3  22   1      175.89      184.19      4.03 o 
   4  22   1       17.02       14.83      0.90 o 
   5  22   1       70.05       79.30      2.86 o 
   6  22   1       57.32       57.57      1.79 o 
   7  22   1       35.59       42.33      1.60 o 
   8  22   1       15.36       15.00      1.00 o 
   0  23   1       41.80       42.17      2.45 o 
   1  23   1       88.82       88.59      2.27 o 
   2  23   1        9.49       11.35      1.58 o 
   3  23   1        2.92        7.10      0.71 o 
   4  23   1       19.30       18.05      1.00 o 
   5  23   1        2.05        2.22      0.72 o 
   6  23   1       21.45       19.50      1.09 o 
   7  23   1        8.50        8.80      0.86 o 
   1  24   1       12.80       13.96      1.54 o 
   2  24   1        4.97        3.09      0.68 o 
   3  24   1       80.16       80.75      2.14 o 
   4  24   1        3.40        2.84      0.66 o 
   5  24   1       20.82       24.08      1.25 o 
   6  24   1       14.34       17.33      1.07 o 
   0  25   1       16.21       18.73      2.44 o 
   1  25   1       22.06       23.67      2.04 o 
   2  25   1        6.25        7.38      0.81 o 
   3  25   1       32.94       39.70      1.83 o 
   4  25   1       12.50       11.04      0.98 o 
   5  25   1        5.26        5.37      0.76 o 
   1  26   1        1.88        0.13      1.41 o 
   2  26   1        2.45        2.42      1.22 o 
   3  26   1       27.51       32.92      1.83 o 
   2   0   2     2012.84     1948.19     95.84 o 
   4   0   2      243.82      235.03     11.14 o 
   6   0   2      318.41      305.97      9.43 o 
   8   0   2     1656.95     1650.36     40.09 o 
  10   0   2       84.42       92.01      2.37 o 
  12   0   2      117.07      122.98      6.56 o 
   1   1   2      985.65      950.33     46.57 o 
   2   1   2       70.77       83.28      2.68 o 
   3   1   2      188.78      192.70     11.90 o 
   4   1   2      922.65      996.98     32.25 o 
   5   1   2       12.49       16.69      1.22 o 
   6   1   2     1753.51     1739.54     43.62 o 
   7   1   2       19.61       19.79      0.86 o 
   8   1   2      855.04      861.87     15.23 o 
   9   1   2      233.01      218.11      3.79 o 
  10   1   2       71.76       69.02      1.41 o 
  11   1   2        7.47        7.79      0.66 o 
  12   1   2      155.39      157.22      4.47 o 
  13   1   2       12.69       15.08      1.40 o 
   1   2   2      819.30      850.31     41.50 o 
   2   2   2     3397.22     3708.76    127.26 o 
   3   2   2      327.46      363.18     11.91 o 
   4   2   2        9.48       12.44      1.03 o 
   5   2   2       40.80       46.16      1.46 o 
   6   2   2      235.43      246.76      6.44 o 
   7   2   2      277.86      271.84      5.58 o 
   8   2   2      553.65      552.10      9.89 o 
   9   2   2      671.77      659.38     10.74 o 
  10   2   2       89.29       97.05      1.87 o 
  11   2   2        5.96        5.15      0.66 o 
  12   2   2       84.64       94.54      2.58 o 
  13   2   2       39.25       40.01      1.99 o 
   1   3   2       26.94       31.07      1.93 o 
   2   3   2      609.51      644.52     22.23 o 
   3   3   2       89.77       97.16      3.41 o 
   4   3   2      899.63      893.69     20.80 o 
   5   3   2       28.29       24.90      0.90 o 
   6   3   2     1370.26     1340.84     30.94 o 
   7   3   2       46.58       47.71      1.29 o 
   8   3   2      403.58      411.55      7.32 o 
   9   3   2      137.28      135.91      2.68 o 
  10   3   2      110.70      118.53      2.60 o 
  11   3   2       36.09       36.21      1.39 o 
  12   3   2      181.33      171.07      3.61 o 
  13   3   2       35.36       34.96      1.89 o 
   0   4   2     1763.46     1990.43     92.83 o 
   1   4   2      270.93      275.74      9.99 o 
   2   4   2     1781.63     1819.85     50.37 o 
   3   4   2      634.93      693.20     16.08 o 
   4   4   2       67.65       79.03      4.27 o 
   5   4   2      263.06      292.70      6.90 o 
   6   4   2      117.35      135.61      2.96 o 
   7   4   2       13.19       11.22      0.60 o 
   8   4   2      284.15      289.72      4.96 o 
   9   4   2      179.61      168.31      3.32 o 
  10   4   2      382.42      396.89      8.23 o 
  11   4   2       53.44       49.46      1.62 o 
  12   4   2      100.63      110.85      6.02 o 
  13   4   2       34.15       37.16      1.96 o 
   1   5   2      398.92      395.53     10.86 o 
   2   5   2     1449.22     1626.07     37.79 o 
   3   5   2     1027.05     1128.63     25.81 o 
   4   5   2     1897.88     2124.82     42.39 o 
   5   5   2       89.67       93.85      1.97 o 
   6   5   2      447.46      451.74      8.36 o 
   7   5   2       22.64       21.45      0.79 o 
   8   5   2      620.72      608.05     12.41 o 
   9   5   2      264.31      274.43      5.26 o 
  10   5   2      189.22      191.10      4.23 o 
  11   5   2       57.19       58.07      1.78 o 
  12   5   2       55.90       58.51      1.83 o 
  13   5   2       40.74       35.88      2.07 o 
   0   6   2      971.86      866.22     45.43 o 
   1   6   2      273.14      277.95      6.48 o 
   2   6   2     3797.43     4458.46     99.09 o 
   3   6   2     1677.10     1888.16     41.94 o 
   4   6   2       32.87       50.12      1.98 o 
   5   6   2      109.90      110.57      2.24 o 
   6   6   2        3.21        3.32      0.39 o 
   7   6   2       26.96       26.99      1.07 o 
   8   6   2      380.89      390.77      8.08 o 
   9   6   2      488.55      489.89      9.96 o 
  10   6   2      284.06      282.42      6.11 o 
  11   6   2       61.93       60.20      1.76 o 
  12   6   2      118.46      121.83      2.96 o 
  13   6   2       11.94       11.01      1.38 o 
   1   7   2     1000.70      989.15     18.52 o 
   2   7   2      436.15      437.55      9.57 o 
   3   7   2     1621.04     1842.30     35.74 o 
   4   7   2      603.05      595.65     11.92 o 
   5   7   2      978.30     1042.53     20.84 o 
   6   7   2      527.75      496.41     10.23 o 
   7   7   2      208.60      191.80      4.17 o 
   8   7   2      450.45      423.68      8.74 o 
   9   7   2       47.61       60.03      3.28 o 
  10   7   2      115.50      124.03      5.17 o 
  11   7   2        3.55        4.42      0.85 o 
  12   7   2        8.93        8.30      0.95 o 
  13   7   2        7.49        6.89      0.88 o 
   0   8   2       48.33       62.31      1.57 o 
   1   8   2      671.56      699.66     11.75 o 
   2   8   2     1240.81     1235.07     22.19 o 
   3   8   2     1313.66     1348.02     24.17 o 
   4   8   2      805.68      839.35     15.32 o 
   5   8   2      747.36      796.80     15.99 o 
   6   8   2       81.39       84.02      2.11 o 
   7   8   2       78.07       84.10      2.12 o 
   8   8   2       86.58       86.59      3.27 o 
   9   8   2      499.53      502.90     10.18 o 
  10   8   2      380.96      365.20      7.43 o 
  11   8   2       32.36       31.78      1.32 o 
  12   8   2      106.67      105.09      2.69 o 
  13   8   2       40.53       33.40      1.43 o 
   1   9   2       87.92       81.87      1.40 o 
   2   9   2      836.94      843.73     13.06 o 
   3   9   2       88.81       86.38      1.55 o 
   4   9   2      377.89      359.75      6.82 o 
   5   9   2      481.24      498.91      9.97 o 
   6   9   2      517.48      497.43     10.01 o 
   7   9   2        3.13        3.77      0.57 o 
   8   9   2      254.84      230.26      4.87 o 
   9   9   2       51.25       66.50      2.86 o 
  10   9   2       63.60       73.74      3.03 o 
  11   9   2        9.66       11.14      0.85 o 
  12   9   2        0.14        0.26      0.73 o 
   0  10   2     1642.12     1618.35     34.59 o 
   1  10   2      154.89      154.30      2.55 o 
   2  10   2      444.39      455.97      7.21 o 
   3  10   2      104.94      103.88      1.90 o 
   4  10   2        8.11        8.82      0.84 o 
   5  10   2        0.14        1.06      0.62 o 
   6  10   2      118.23      117.39      2.70 o 
   7  10   2        8.29        8.06      0.65 o 
   8  10   2       66.44       62.68      2.71 o 
   9  10   2      199.77      183.07      4.06 o 
  10  10   2      285.14      268.78      5.69 o 
  11  10   2       33.72       33.45      1.37 o 
  12  10   2       61.13       56.53      1.82 o 
   1  11   2      160.76      158.35      2.30 o 
   2  11   2      579.03      619.48      9.55 o 
   3  11   2      785.43      815.39     14.43 o 
   4  11   2      625.60      600.61     12.08 o 
   5  11   2       14.78       13.81      0.76 o 
   6  11   2      141.39      131.38      3.12 o 
   7  11   2       59.42       49.03      1.55 o 
   8  11   2       72.60       70.30      2.00 o 
   9  11   2       13.69       16.37      2.67 o 
  10  11   2      121.26      116.10      3.35 o 
  11  11   2       15.27       13.29      1.55 o 
  12  11   2       23.56       29.19      3.02 o 
   0  12   2      305.24      302.94      8.34 o 
   1  12   2      149.05      137.39      2.39 o 
   2  12   2      212.38      205.32      3.33 o 
   3  12   2       53.28       48.84      1.33 o 
   4  12   2       56.03       56.37      1.45 o 
   5  12   2      109.92      116.54      2.70 o 
   6  12   2        0.19       -0.47      0.47 o 
   7  12   2        8.95        5.87      0.61 o 
   8  12   2       62.71       61.22      1.76 o 
   9  12   2      297.05      268.28      5.73 o 
  10  12   2      212.22      210.08      7.99 o 
  11  12   2       13.92       14.66      0.95 o 
  12  12   2       81.25       91.41      2.43 o 
   1  13   2       62.15       54.53      0.96 o 
   2  13   2      277.24      270.75      4.52 o 
   3  13   2      132.11      130.45      2.91 o 
   4  13   2      350.75      330.76      6.82 o 
   5  13   2      120.98      119.81      2.76 o 
   6  13   2       26.43       22.38      1.01 o 
   7  13   2      123.11      107.10      2.58 o 
   8  13   2       73.78       69.90      1.93 o 
   9  13   2       62.30       55.88      2.50 o 
  10  13   2        4.84        5.54      0.84 o 
  11  13   2        6.83        6.90      0.81 o 
   0  14   2      421.06      394.51      7.85 o 
   1  14   2      254.33      250.79      3.83 o 
   2  14   2      262.94      253.70      4.28 o 
   3  14   2      338.28      305.36      6.30 o 
   4  14   2       72.37       79.01      1.91 o 
   5  14   2       37.15       33.14      1.18 o 
   6  14   2       67.92       63.91      1.76 o 
   7  14   2       84.26       70.28      2.47 o 
   8  14   2        1.14        0.31      0.63 o 
   9  14   2      131.73      124.75      2.96 o 
  10  14   2      174.53      155.27      3.61 o 
  11  14   2       29.43       30.74      1.35 o 
   1  15   2      251.07      243.72      3.80 o 
   2  15   2      535.62      511.99      9.28 o 
   3  15   2      236.20      238.89      4.99 o 
   4  15   2      124.47      120.33      2.71 o 
   5  15   2      147.20      143.47      3.35 o 
   6  15   2       12.40       12.15      0.75 o 
   7  15   2       85.44       84.55      3.56 o 
   8  15   2       23.77       24.07      1.14 o 
   9  15   2       11.35       12.09      0.97 o 
  10  15   2        4.11        4.77      0.84 o 
  11  15   2       23.35       23.48      1.62 o 
   0  16   2      440.09      442.68      8.71 o 
   1  16   2      248.44      242.57      3.78 o 
   2  16   2      338.18      332.46      5.94 o 
   3  16   2       69.85       74.85      1.72 o 
   4  16   2       76.05       74.55      1.93 o 
   5  16   2       20.81       16.88      0.95 o 
   6  16   2       41.32       32.50      1.24 o 
   7  16   2       96.20       89.39      2.26 o 
   8  16   2        0.94        2.10      0.62 o 
   9  16   2       25.60       29.68      1.25 o 
  10  16   2       82.95       71.75      2.05 o 
   1  17   2       90.16       94.81      2.01 o 
   2  17   2      217.11      215.82      4.02 o 
   3  17   2      709.49      687.16     12.35 o 
   4  17   2      161.32      150.78      3.42 o 
   5  17   2       68.75       66.97      1.88 o 
   6  17   2        4.60        3.33      0.61 o 
   7  17   2       16.67       23.14      2.72 o 
   8  17   2       85.74       75.90      2.07 o 
   9  17   2        8.82       10.56      0.84 o 
  10  17   2        3.70        4.14      0.91 o 
   0  18   2       49.62       42.89      3.26 o 
   1  18   2      364.96      369.24      6.63 o 
   2  18   2       61.53       57.70      1.49 o 
   3  18   2        0.83        2.24      0.69 o 
   4  18   2      245.04      213.08      4.23 o 
   5  18   2       19.75       17.36      0.97 o 
   6  18   2       22.62       20.59      1.21 o 
   7  18   2       18.46       18.92      1.05 o 
   8  18   2       69.23       70.72      2.09 o 
   9  18   2       28.43       35.23      1.39 o 
   1  19   2        5.98        5.19      0.64 o 
   2  19   2       81.79       83.71      2.33 o 
   3  19   2       31.65       28.64      1.36 o 
   4  19   2      152.68      146.53      3.01 o 
   5  19   2       39.50       37.64      1.67 o 
   6  19   2        8.94        8.05      0.78 o 
   7  19   2       38.72       36.83      1.37 o 
   8  19   2       16.53       15.93      1.06 o 
   9  19   2       97.80      111.86      2.86 o 
   0  20   2       17.29       14.75      2.05 o 
   1  20   2       64.82       67.46      1.89 o 
   2  20   2       43.81       49.17      1.37 o 
   3  20   2        9.05        7.45      0.63 o 
   4  20   2        8.69        9.96      0.72 o 
   5  20   2       12.07       14.97      0.85 o 
   6  20   2       37.71       34.74      1.45 o 
   7  20   2        1.51        2.15      0.67 o 
   8  20   2       51.22       47.74      1.60 o 
   1  21   2       39.64       40.18      1.43 o 
   2  21   2      102.32      111.01      2.73 o 
   3  21   2      109.32      121.26      2.58 o 
   4  21   2       37.70       41.08      1.33 o 
   5  21   2       20.79       19.99      1.28 o 
   6  21   2       14.95       15.19      0.96 o 
   7  21   2       49.66       50.99      1.65 o 
   0  22   2      132.34      143.75      6.94 o 
   1  22   2      172.24      200.63      6.37 o 
   2  22   2       24.29       29.03      1.93 o 
   3  22   2        3.40        6.72      0.73 o 
   4  22   2      107.42      106.72      2.63 o 
   5  22   2       62.69       63.64      1.88 o 
   6  22   2       12.67       11.45      0.88 o 
   7  22   2        9.73       13.15      0.94 o 
   1  23   2        2.01        3.33      1.18 o 
   2  23   2       11.44       15.26      1.98 o 
   3  23   2      133.91      150.99      4.19 o 
   4  23   2       53.64       61.10      1.96 o 
   5  23   2        5.41        7.30      0.79 o 
   6  23   2        0.79        1.05      0.66 o 
   0  24   2        7.65        7.82      2.05 o 
   1  24   2       50.66       61.49      2.81 o 
   2  24   2        7.01        8.34      2.05 o 
   3  24   2       25.16       35.24      2.19 o 
   4  24   2       13.51       16.12      2.11 o 
   1  25   2       25.39       36.43      3.08 o 
   2  25   2        5.04        5.39      1.92 o 
   3  25   2       19.00       26.32      3.33 o 
   2   0   3     1233.36     1211.93     56.50 o 
   4   0   3      287.90      299.37     13.46 o 
   6   0   3     1046.50     1099.84     47.23 o 
   8   0   3     1064.01     1140.58     34.25 o 
  10   0   3       46.83       57.27      2.63 o 
  12   0   3        4.06        4.23      1.41 o 
   1   1   3      310.71      305.64     15.42 o 
   2   1   3     1464.45     1526.72     49.90 o 
   3   1   3      187.19      199.13      6.84 o 
   4   1   3      828.56      829.31     26.88 o 
   5   1   3       41.27       39.13      1.86 o 
   6   1   3       95.97      111.85      3.73 o 
   7   1   3      122.31      115.64      3.32 o 
   8   1   3       69.05       77.05      2.05 o 
   9   1   3       41.79       47.92      3.39 o 
  10   1   3      468.73      481.30     11.23 o 
  11   1   3        7.23        7.47      0.72 o 
  12   1   3       71.51       79.58      2.58 o 
   1   2   3      618.65      649.10     32.09 o 
   2   2   3     1032.88     1064.98     35.51 o 
   3   2   3      210.90      237.08      8.08 o 
   4   2   3      244.11      224.44      7.63 o 
   5   2   3       51.62       50.85      2.13 o 
   6   2   3      930.65      946.54     23.29 o 
   7   2   3       95.79       88.50      3.32 o 
   8   2   3        3.48        4.63      0.89 o 
   9   2   3      145.67      160.49      3.44 o 
  10   2   3       52.22       69.26      2.13 o 
  11   2   3       39.23       47.89      1.67 o 
  12   2   3       59.98       68.54      2.16 o 
   1   3   3      609.12      594.41     28.67 o 
   2   3   3      362.90      335.29     11.24 o 
   3   3   3      195.11      200.68      6.66 o 
   4   3   3       46.31       53.46      3.72 o 
   5   3   3      108.26      114.40      3.91 o 
   6   3   3      397.05      389.83     10.72 o 
   7   3   3       24.66       22.33      1.40 o 
   8   3   3      184.10      177.28      4.26 o 
   9   3   3       28.97       33.74      1.33 o 
  10   3   3      562.61      573.56     11.07 o 
  11   3   3      147.28      146.05      3.38 o 
  12   3   3       87.42      102.48      2.77 o 
   1   4   3       20.35       19.37      1.80 o 
   2   4   3      541.30      522.54     17.16 o 
   3   4   3       55.81       53.00      1.83 o 
   4   4   3      522.69      503.02     15.44 o 
   5   4   3      174.23      179.34      5.12 o 
   6   4   3      547.38      539.37     14.60 o 
   7   4   3       44.11       38.71      1.71 o 
   8   4   3      258.01      256.01      5.75 o 
   9   4   3      135.48      137.60      3.10 o 
  10   4   3      218.36      235.63      4.93 o 
  11   4   3       47.74       57.42      2.12 o 
  12   4   3       64.08       74.64      2.55 o 
   0   5   3      710.69      706.37     24.66 o 
   1   5   3       67.20       58.83      2.41 o 
   2   5   3       39.46       38.36      2.14 o 
   3   5   3       42.95       40.40      1.45 o 
   4   5   3       29.20       30.63      1.67 o 
   5   5   3        1.01        1.12      0.61 o 
   6   5   3       41.39       38.28      1.67 o 
   7   5   3      124.78      120.81      3.04 o 
   8   5   3      303.48      297.01      6.19 o 
   9   5   3       57.13       66.69      1.88 o 
  10   5   3      162.60      170.83      3.80 o 
  11   5   3       36.08       37.47      1.45 o 
  12   5   3      224.32      232.27      5.11 o 
   1   6   3       18.80       17.03      1.04 o 
   2   6   3      161.29      157.77      3.98 o 
   3   6   3       42.87       44.99      1.53 o 
   4   6   3      477.82      464.68     10.85 o 
   5   6   3       95.17       89.29      2.45 o 
   6   6   3      481.30      462.37      9.46 o 
   7   6   3      153.68      136.80      3.13 o 
   8   6   3      111.73      110.30      2.65 o 
   9   6   3       44.17       45.45      1.55 o 
  10   6   3       87.55       86.94      2.33 o 
  11   6   3       22.46       24.38      2.49 o 
  12   6   3      107.34      121.81      3.69 o 
   0   7   3      435.58      402.93     13.86 o 
   1   7   3       55.08       51.50      1.95 o 
   2   7   3      161.67      143.05      3.72 o 
   3   7   3       19.01       16.51      0.96 o 
   4   7   3      111.60      106.81      2.91 o 
   5   7   3       29.64       31.87      1.22 o 
   6   7   3       42.74       43.83      1.39 o 
   7   7   3      125.06      114.07      2.71 o 
   8   7   3      112.09      106.70      2.61 o 
   9   7   3        4.63        4.52      0.73 o 
  10   7   3      155.71      158.87      3.57 o 
  11   7   3        8.69        9.53      1.09 o 
  12   7   3      137.22      154.45      4.29 o 
   1   8   3       27.90       22.64      1.04 o 
   2   8   3      305.22      303.50      7.19 o 
   3   8   3      165.58      154.74      4.00 o 
   4   8   3       73.11       65.87      2.01 o 
   5   8   3      195.36      190.85      4.10 o 
   6   8   3      364.79      359.89      7.40 o 
   7   8   3      165.86      146.26      3.31 o 
   8   8   3       71.72       73.04      1.97 o 
   9   8   3       60.09       55.37      1.70 o 
  10   8   3       14.77       19.34      1.97 o 
  11   8   3        3.13        3.31      0.76 o 
  12   8   3      122.56      136.53      4.73 o 
   0   9   3     1014.56     1000.84     31.44 o 
   1   9   3      203.47      187.57      4.63 o 
   2   9   3      318.27      297.21      6.16 o 
   3   9   3        4.93        6.16      0.59 o 
   4   9   3      406.37      420.13      8.46 o 
   5   9   3       37.99       34.31      1.63 o 
   6   9   3      107.14      104.90      2.56 o 
   7   9   3       60.94       59.90      1.70 o 
   8   9   3       52.91       50.27      1.85 o 
   9   9   3       16.86       20.19      1.09 o 
  10   9   3      106.68      104.84      2.66 o 
  11   9   3       11.73       13.69      0.98 o 
   1  10   3       23.77       23.75      2.08 o 
   2  10   3      142.09      129.29      2.69 o 
   3  10   3      485.90      496.66     10.15 o 
   4  10   3      309.03      300.77      6.20 o 
   5  10   3      216.13      207.35      4.35 o 
   6  10   3      243.97      241.14      5.05 o 
   7  10   3       24.84       24.72      1.09 o 
   8  10   3       38.04       35.04      1.37 o 
   9  10   3       74.59       72.53      2.03 o 
  10  10   3        7.39        7.23      0.93 o 
  11  10   3        0.05        0.77      0.79 o 
   0  11   3     1669.19     1587.55     38.62 o 
   1  11   3      455.96      431.66      7.66 o 
   2  11   3       22.64       21.11      1.03 o 
   3  11   3      107.94      102.51      2.30 o 
   4  11   3      295.35      309.83      6.39 o 
   5  11   3       20.10       27.99      1.43 o 
   6  11   3       71.33       64.89      1.75 o 
   7  11   3       25.61       23.26      1.11 o 
   8  11   3      126.98      115.55      2.85 o 
   9  11   3       20.15       23.48      1.58 o 
  10  11   3       20.00       19.95      1.14 o 
  11  11   3       27.32       26.49      1.33 o 
   1  12   3      511.72      506.93      8.94 o 
   2  12   3      460.32      431.44      9.09 o 
   3  12   3       33.87       34.44      1.16 o 
   4  12   3      550.77      502.87     10.10 o 
   5  12   3       97.85       95.48      2.32 o 
   6  12   3       67.99       64.86      1.82 o 
   7  12   3       14.61       17.13      1.22 o 
   8  12   3      138.28      125.37      4.42 o 
   9  12   3       51.98       48.22      1.61 o 
  10  12   3        3.72        2.79      0.72 o 
  11  12   3       12.38       12.64      1.80 o 
   0  13   3     2383.10     2408.13     57.00 o 
   1  13   3      192.57      199.65      3.57 o 
   2  13   3      138.63      136.26      3.75 o 
   3  13   3      208.85      201.35      4.27 o 
   4  13   3       63.96       72.15      1.87 o 
   5  13   3        1.92        3.93      0.63 o 
   6  13   3       59.86       55.83      1.62 o 
   7  13   3       15.96       14.25      0.92 o 
   8  13   3      118.88      112.01      5.78 o 
   9  13   3       17.52       18.42      1.14 o 
  10  13   3       26.01       25.22      1.25 o 
   1  14   3      197.27      190.41      3.51 o 
   2  14   3       26.57       23.82      2.02 o 
   3  14   3       99.04       94.63      3.34 o 
   4  14   3      133.83      128.07      2.92 o 
   5  14   3      330.81      290.99      6.25 o 
   6  14   3      171.00      155.05      3.56 o 
   7  14   3      116.14      109.80      2.69 o 
   8  14   3      248.69      237.21      7.52 o 
   9  14   3        9.96       11.28      1.13 o 
  10  14   3        8.27       12.64      1.21 o 
   0  15   3       87.68       85.24      2.45 o 
   1  15   3       94.31       85.39      2.22 o 
   2  15   3       54.64       46.03      1.54 o 
   3  15   3      142.66      139.53      3.94 o 
   4  15   3        2.01        1.52      0.58 o 
   5  15   3       21.37       27.09      1.40 o 
   6  15   3       59.32       62.49      3.66 o 
   7  15   3      135.06      139.32      5.56 o 
   8  15   3       69.68       75.16      2.53 o 
   9  15   3        6.32        7.44      0.82 o 
   1  16   3        1.50        0.72      0.54 o 
   2  16   3      101.35      103.07      2.66 o 
   3  16   3      130.87      122.32      4.81 o 
   4  16   3       27.04       28.79      1.42 o 
   5  16   3      104.31       95.34      2.36 o 
   6  16   3      148.26      126.55      2.98 o 
   7  16   3       75.22       80.47      3.53 o 
   8  16   3       69.07       76.50      3.51 o 
   9  16   3        0.88        0.03      0.70 o 
   0  17   3      122.52      119.32      4.04 o 
   1  17   3       59.89       57.86      1.72 o 
   2  17   3       51.47       52.08      1.62 o 
   3  17   3        0.49        0.98      0.61 o 
   4  17   3       10.88       12.19      0.95 o 
   5  17   3       11.57        9.78      0.83 o 
   6  17   3       15.93       18.45      1.27 o 
   7  17   3       53.63       58.56      2.69 o 
   8  17   3       27.57       29.09      1.55 o 
   1  18   3       27.44       28.69      1.23 o 
   2  18   3        2.79        2.43      0.63 o 
   3  18   3       43.36       43.26      1.52 o 
   4  18   3       23.54       22.09      1.22 o 
   5  18   3       55.69       58.95      2.07 o 
   6  18   3       41.04       40.11      1.41 o 
   7  18   3       64.50       64.20      2.39 o 
   8  18   3       22.66       26.77      1.22 o 
   0  19   3      103.84      109.10      5.65 o 
   1  19   3       47.42       51.39      1.96 o 
   2  19   3       28.18       25.84      1.24 o 
   3  19   3       18.75       17.23      1.05 o 
   4  19   3       19.73       17.90      1.22 o 
   5  19   3        1.58        0.81      0.75 o 
   6  19   3        1.34        1.35      0.70 o 
   7  19   3        5.22        5.77      1.15 o 
   1  20   3       35.51       37.07      2.22 o 
   2  20   3        4.41        4.09      0.75 o 
   3  20   3       19.61       22.08      1.35 o 
   4  20   3        5.98        4.00      0.74 o 
   5  20   3       54.10       55.95      1.84 o 
   6  20   3       29.79       32.47      1.62 o 
   0  21   3       37.43       37.72      3.34 o 
   1  21   3       42.97       48.69      2.69 o 
   2  21   3       12.93       13.23      1.17 o 
   3  21   3       39.09       43.22      1.60 o 
   4  21   3       13.68       13.21      0.98 o 
   5  21   3       11.31       12.13      0.95 o 
   1  22   3       22.55       29.47      2.18 o 
   2  22   3        8.41        9.58      1.49 o 
   3  22   3       13.76       13.67      0.98 o 
   4  22   3       15.96       16.62      1.09 o 
   0  23   3       38.68       39.65      3.46 o 
   1  23   3       44.00       55.72      3.27 o 
   2  23   3       11.99       12.50      1.63 o 
   2   0   4      175.97      173.13      8.37 o 
   4   0   4        8.81        9.36      1.28 o 
   8   0   4      121.87      117.75      6.30 o 
  10   0   4       17.92       18.98      2.31 o 
   1   1   4       20.99       22.44      2.44 o 
   2   1   4       49.66       51.50      2.27 o 
   3   1   4       20.41       15.59      1.36 o 
   4   1   4      409.25      392.49     13.28 o 
   5   1   4       55.76       48.40      3.21 o 
   6   1   4      234.35      227.29      9.93 o 
   8   1   4      231.48      232.97     10.95 o 
   9   1   4        9.02       10.22      1.26 o 
  10   1   4      190.45      188.39      5.53 o 
  11   1   4       57.72       58.18      1.78 o 
   1   2   4       16.29       18.42      1.36 o 
   2   2   4      182.79      177.28      6.51 o 
   3   2   4       12.18       10.90      1.41 o 
   4   2   4        8.21        9.75      1.41 o 
   5   2   4       59.90       58.68      3.60 o 
   6   2   4        5.75        7.57      1.41 o 
   7   2   4       77.23       73.94      3.04 o 
   8   2   4      123.08      139.67      5.43 o 
   9   2   4        1.24        2.72      0.97 o 
  10   2   4       91.82       95.43      3.06 o 
  11   2   4       32.29       43.08      1.90 o 
   1   3   4       46.12       44.17      2.08 o 
   2   3   4      103.60       98.10      5.27 o 
   3   3   4       10.05       10.13      1.41 o 
   4   3   4      323.07      297.03     15.12 o 
   5   3   4      108.68      103.23      5.53 o 
   6   3   4       84.69       81.73      3.36 o 
   7   3   4       34.39       33.79      1.77 o 
   8   3   4      313.79      320.58     10.80 o 
   9   3   4       10.20       10.83      2.18 o 
  10   3   4       21.25       23.66      1.63 o 
   1   4   4       49.34       48.14      3.34 o 
   2   4   4      132.19      125.70      6.56 o 
   3   4   4        7.54        7.39      1.08 o 
   4   4   4       59.34       61.60      5.07 o 
   5   4   4       26.85       27.69      1.91 o 
   6   4   4       38.33       37.21      1.75 o 
   7   4   4       60.98       64.48      2.36 o 
   8   4   4       89.00      104.07      4.67 o 
   9   4   4       20.02       22.38      1.59 o 
  10   4   4       85.21       85.37      2.33 o 
   1   5   4       65.11       66.79      4.11 o 
   2   5   4      113.25      104.93      5.53 o 
   3   5   4        0.66       -0.26      1.15 o 
   4   5   4      355.48      331.09     11.85 o 
   5   5   4       22.64       21.60      1.46 o 
   6   5   4       79.92       79.46      2.74 o 
   7   5   4       60.95       66.81      2.47 o 
   8   5   4       67.38       74.93      2.05 o 
   9   5   4       15.11       18.03      1.12 o 
  10   5   4       30.20       31.40      1.75 o 
   0   6   4     1414.18     1406.98     65.77 o 
   1   6   4      118.29      123.59      6.69 o 
   2   6   4       44.12       47.62      3.21 o 
   3   6   4       34.03       32.98      2.69 o 
   4   6   4      244.41      253.19      6.30 o 
   5   6   4        2.60        2.53      0.73 o 
   6   6   4      145.53      147.73      4.44 o 
   7   6   4       67.74       68.14      2.18 o 
   8   6   4       28.44       26.52      2.07 o 
   9   6   4        1.51        1.72      0.73 o 
  10   6   4       95.01      103.99      2.67 o 
   1   7   4      206.99      199.91     10.18 o 
   2   7   4      210.56      206.10     10.31 o 
   3   7   4      362.83      348.56     11.11 o 
   4   7   4      133.58      127.92      4.45 o 
   5   7   4      177.18      170.26      4.29 o 
   6   7   4      207.96      213.95      5.36 o 
   7   7   4       32.87       35.07      1.44 o 
   8   7   4       15.18       14.14      1.02 o 
   9   7   4        1.08       -0.46      0.68 o 
  10   7   4       11.71       10.83      1.13 o 
   0   8   4       99.85       92.55      5.14 o 
   1   8   4      270.12      279.98     13.42 o 
   2   8   4      422.66      417.52     13.59 o 
   3   8   4       48.64       52.94      2.36 o 
   4   8   4       28.37       29.32      1.77 o 
   5   8   4       49.91       46.41      1.71 o 
   6   8   4       49.41       60.26      1.80 o 
   7   8   4       27.63       22.54      1.17 o 
   8   8   4       80.29       72.03      2.52 o 
   9   8   4       20.23       20.29      1.17 o 
  10   8   4      114.17      118.15      2.93 o 
   1   9   4      439.94      460.31     14.51 o 
   2   9   4      133.98      146.57      5.13 o 
   3   9   4      144.66      139.08      5.40 o 
   4   9   4       77.90       79.21      3.85 o 
   5   9   4       32.75       35.24      1.58 o 
   6   9   4      485.81      461.49      9.44 o 
   7   9   4        8.77        7.69      0.84 o 
   8   9   4       15.19       17.40      1.57 o 
   9   9   4        7.34        7.48      0.81 o 
   0  10   4      286.21      296.31      9.61 o 
   1  10   4       35.30       39.68      2.18 o 
   2  10   4      408.47      414.11     10.48 o 
   3  10   4       44.63       48.96      2.57 o 
   4  10   4       44.65       40.23      1.92 o 
   5  10   4        7.70        6.04      0.91 o 
   6  10   4        5.59        8.91      1.22 o 
   7  10   4       16.71       15.28      1.73 o 
   8  10   4      167.09      155.06      3.62 o 
   9  10   4       27.49       26.80      1.31 o 
   1  11   4      147.22      144.77      3.48 o 
   2  11   4       22.83       25.22      1.92 o 
   3  11   4       48.85       49.19      1.82 o 
   4  11   4       83.98       85.11      2.71 o 
   5  11   4      104.52       99.73      3.01 o 
   6  11   4      218.25      203.30      5.51 o 
   7  11   4       29.36       27.57      1.30 o 
   8  11   4       28.45       32.66      1.65 o 
   9  11   4       11.17       10.55      1.50 o 
   0  12   4       60.51       57.14      1.94 o 
   1  12   4       18.22       18.47      0.92 o 
   2  12   4       79.76       77.13      2.49 o 
   3  12   4        4.16        2.90      0.78 o 
   4  12   4       55.31       50.04      1.92 o 
   5  12   4       12.01        8.71      1.01 o 
   6  12   4       10.04        6.19      1.49 o 
   7  12   4       11.77        8.92      1.28 o 
   8  12   4       51.14       43.39      1.58 o 
   1  13   4       22.45       20.50      1.16 o 
   2  13   4       66.18       64.24      1.91 o 
   3  13   4       67.40       66.26      2.27 o 
   4  13   4       35.39       36.07      1.60 o 
   5  13   4       21.60       22.13      1.45 o 
   6  13   4       33.34       33.37      1.62 o 
   7  13   4       43.71       44.72      1.84 o 
   8  13   4       48.01       40.96      3.59 o 
   0  14   4       41.91       38.35      1.56 o 
   1  14   4       54.76       55.02      1.73 o 
   2  14   4      108.17      105.39      2.79 o 
   3  14   4        0.79        1.14      0.75 o 
   4  14   4      100.09       86.69      2.76 o 
   5  14   4       85.43       70.81      2.43 o 
   6  14   4       10.20       10.20      1.05 o 
   7  14   4       11.20       10.66      1.24 o 
   8  14   4       17.94       21.72      2.98 o 
   1  15   4        0.97        1.08      0.62 o 
   2  15   4       11.28       10.13      0.86 o 
   3  15   4       74.49       69.24      2.10 o 
   4  15   4       41.73       42.16      1.77 o 
   5  15   4       18.14       19.40      1.38 o 
   6  15   4      112.10      106.28      3.30 o 
   7  15   4       24.33       25.61      1.52 o 
   0  16   4        3.07       -0.13      1.54 o 
   1  16   4       75.16       76.01      2.19 o 
   2  16   4       77.98       78.40      2.23 o 
   3  16   4       22.54       23.94      1.26 o 
   4  16   4       99.49       93.24      2.93 o 
   5  16   4       64.85       62.82      2.26 o 
   6  16   4       20.96       25.46      1.50 o 
   1  17   4        2.93        4.66      0.90 o 
   2  17   4       22.80       21.74      1.22 o 
   3  17   4        2.49        1.09      0.73 o 
   4  17   4       52.69       49.54      1.72 o 
   5  17   4       66.89       71.09      2.40 o 
   6  17   4       69.72       75.00      4.04 o 
   0  18   4       50.34       41.07      3.34 o 
   1  18   4       34.42       41.88      2.40 o 
   2  18   4        3.98        2.98      0.74 o 
   3  18   4       34.01       31.78      1.42 o 
   4  18   4        9.35       11.97      0.98 o 
   5  18   4       16.19       20.52      1.68 o 
   1  19   4       20.11       23.56      2.00 o 
   2  19   4       24.97       24.39      1.55 o 
   3  19   4        4.05        7.87      0.88 o 
   4  19   4       35.89       40.74      1.80 o 
   0  20   4       10.48        7.57      2.05 o 
   1  20   4       38.09       44.25      2.49 o 
   2  20   4        9.88       13.47      2.44 o 
   8   0   5      140.54      148.10      7.33 o 
   1   1   5       21.86       17.32      2.05 o 
   8   1   5       52.97       59.81      4.11 o 
   1   2   5       23.76       22.96      2.69 o 
   2   2   5      146.49      143.81      7.72 o 
   7   2   5        2.74        5.41      1.39 o 
   8   2   5       70.25       74.14      3.55 o 
   0   3   5       44.18       43.51      3.21 o 
   1   3   5       31.70       27.07      2.82 o 
   2   3   5      218.79      208.32     10.44 o 
   3   3   5       17.28       15.13      1.92 o 
   7   3   5       33.32       31.43      2.95 o 
   8   3   5       74.74       81.88      3.79 o 
   1   4   5       25.88       28.48      2.82 o 
   2   4   5       19.58       23.34      2.57 o 
   3   4   5       20.23       18.60      2.44 o 
   4   4   5      179.26      177.87      9.27 o 
   6   4   5      161.59      162.34      8.10 o 
   7   4   5        4.40        5.77      1.80 o 
   0   5   5       47.25       47.36      3.72 o 
   1   5   5       79.96       77.83      4.88 o 
   2   5   5      156.48      146.53      7.59 o 
   3   5   5       22.94       22.83      2.57 o 
   4   5   5      164.74      147.70      7.98 o 
   5   5   5       55.29       56.53      2.72 o 
   6   5   5       90.84       87.86      5.27 o 
   7   5   5       59.33       57.12      3.85 o 
   1   6   5      150.98      144.07      7.85 o 
   2   6   5        4.91        5.13      1.67 o 
   3   6   5       76.81       69.09      4.49 o 
   4   6   5       92.83       91.92      3.63 o 
   5   6   5        5.89        7.78      1.26 o 
   6   6   5       91.38       94.89      3.77 o 
   7   6   5        1.56        3.21      1.80 o 
   0   7   5      175.21      170.27      9.01 o 
   1   7   5       15.76       16.37      1.63 o 
   2   7   5       40.64       35.55      3.21 o 
   3   7   5        1.75        4.02      1.22 o 
   4   7   5        5.25        7.03      1.22 o 
   5   7   5       14.40       11.41      1.40 o 
   6   7   5       47.09       49.60      2.59 o 
   7   7   5       16.14       18.11      1.72 o 
   1   8   5       76.63       64.34      3.18 o 
   2   8   5       73.73       79.64      6.61 o 
   3   8   5       63.29       67.25      3.00 o 
   4   8   5       63.74       63.44      3.53 o 
   5   8   5       10.92       10.57      1.60 o 
   6   8   5       18.83       23.93      1.90 o 
   7   8   5       53.73       52.57      2.59 o 
   0   9   5      195.87      192.73      9.66 o 
   1   9   5       45.16       43.65      2.61 o 
   2   9   5      181.93      184.23      6.41 o 
   3   9   5       11.48       12.24      1.92 o 
   4   9   5       56.68       53.45      2.59 o 
   5   9   5        3.52        3.97      1.18 o 
   6   9   5       10.92        9.23      1.08 o 
   1  10   5       21.97       18.72      1.66 o 
   2  10   5       55.65       58.91      2.34 o 
   3  10   5       28.24       29.30      2.12 o 
   4  10   5      114.44      112.89      4.27 o 
   5  10   5       17.66       17.70      1.37 o 
   6  10   5        9.66        9.59      1.13 o 
   0  11   5       91.44       85.95      3.53 o 
   1  11   5       15.45       14.49      1.28 o 
   2  11   5      118.89      116.47      3.65 o 
   3  11   5       23.20       26.64      1.60 o 
   4  11   5        3.07        5.83      1.01 o 
   5  11   5       26.34       29.52      1.67 o 
   1  12   5        7.60        9.41      1.15 o 
   2  12   5        7.87        9.65      0.95 o 
   3  12   5       11.19       14.23      1.21 o 
   4  12   5      107.27      106.32      3.30 o 
   5  12   5       16.72       14.18      1.23 o 
   0  13   5       54.91       53.14      4.11 o 
   1  13   5       50.57       56.79      1.91 o 
   2  13   5       65.33       69.45      2.17 o 
   3  13   5       14.84       17.13      1.17 o 
   4  13   5       10.27       11.10      1.15 o 
   1  14   5       14.38       14.55      1.26 o 
   2  14   5       10.37       12.18      1.04 o 
   3  14   5       47.85       50.87      1.85 o 
   0  15   5       14.77       13.72      2.44 o 
   1  15   5       36.14       35.92      3.46 o 
   2  15   5       55.00       54.53      2.45 o 
   0   4   6      100.03      102.51      6.04 o 
   1   4   6        2.15        3.59      1.67 o 
                                                 
